# Supplementary material for: catena-Poly[[[diaqua­bis[4-(diethyl­amino)benzoato-κO]manganese(II)]-μ-aqua] dihydrate]
Source: Acta Crystallogr Sect E Struct Rep Online. 2009 Jun 6;65(Pt 7):m747–8. doi: 10.1107/S1600536809021060 (PMC2969307; doi:10.1107/S1600536809021060)
Supplement: Supplementary file 1 [file e-65-0m747-sup1.cif]

##############################################################################
###                                                                        ###
###        Electronic paper (Acta Crystallographica Section E)             ###
###                                                                        ###
##############################################################################
#                                                                            #
# This CIF contains the data in a paper accepted for publication in Acta     #
# Crystallographica Section E. It conforms to the requirements of Notes      #
# for Authors for Section E, and has been peer reviewed under the auspices   #
# of the IUCr Commission on Journals.                                        #
#                                                                            #
# Full details of the Crystallographic Information File format               #
# are given in the paper "The Crystallographic Information File (CIF):       #
# a New Standard Archive File for Crystallography" by S. R. Hall, F. H.      #
# Allen and I. D. Brown [Acta Cryst. (1991), A47, 655-685].                  #
#                                                                            #
# The current version of the core CIF dictionary is obtainable from          #
# ftp://ftp.iucr.org/pub/cif_core.dic. The current version number is 2.4.    #
#                                                                            #
# Software is freely available for graphical display of the structure(s) in  #
# this CIF.  For information consult the CIF home page http://www.iucr.org/  #
# cif/home.html                                                              #
#                                                                            #
# This file may be used for bona fide research purposes within the           #
# scientific community so long as proper attribution is given to the journal # 
# article from which it was obtained.                                        #
#                                                                            #
##############################################################################
                                             
data_I
_audit_creation_method     SHELXL-97
_chemical_name_systematic
;
<i>catena</i>-Poly[[[diaquabis[4-(diethylamino)benzoato-
\k<i>O</i>]manganese(II)]-\m-aqua] dihydrate]
;
_chemical_name_common     ?
_chemical_formula_moiety     'C22 H34 Mn N2 O7, 2(H2 O)'
_chemical_formula_sum     'C22 H38 Mn N2 O9'
_chemical_formula_iupac     '[Mn (C11 H14 N O2)2 (H2 O)3], 2H2 O'
_chemical_formula_weight     529.48
_chemical_melting_point     ?
_symmetry_cell_setting     monoclinic
_symmetry_space_group_name_H-M     'P 21/n'
_symmetry_space_group_name_Hall     '-P 2yn'
loop_
    _symmetry_equiv_pos_as_xyz
    'x, y, z'
    '-x+1/2, y+1/2, -z+1/2'
    '-x, -y, -z'
    'x-1/2, -y-1/2, z-1/2'
_cell_length_a     8.1585(2)
_cell_length_b     11.2907(2)
_cell_length_c     27.8738(3)
_cell_angle_alpha     90.00
_cell_angle_beta     95.644(2)
_cell_angle_gamma     90.00
_cell_volume     2555.15(8)
_cell_formula_units_Z     4
_cell_measurement_reflns_used     6515
_cell_measurement_theta_min     2.33
_cell_measurement_theta_max     28.03
_cell_measurement_temperature     100(2)
_exptl_crystal_description     block
_exptl_crystal_colour     yellow
_exptl_crystal_size_max     0.50
_exptl_crystal_size_mid     0.20
_exptl_crystal_size_min     0.15
_exptl_crystal_density_diffrn     1.376
_exptl_crystal_density_meas     ?
_exptl_crystal_density_method     'not measured'
_exptl_crystal_F_000     1124
_exptl_absorpt_coefficient_mu     0.568
_exptl_absorpt_correction_type     multi-scan
_exptl_absorpt_process_details     '(SADABS; Bruker, 2005)'
_exptl_absorpt_correction_T_min     0.870
_exptl_absorpt_correction_T_max     0.920
_exptl_special_details
;
;
_diffrn_ambient_temperature     100(2)
_diffrn_radiation_type     MoK\a
_diffrn_radiation_wavelength     0.71073
_diffrn_radiation_source     'fine-focus sealed tube'
_diffrn_radiation_monochromator     graphite
_diffrn_measurement_device_type     'Bruker Kappa APEXII CCD area-detector'
_diffrn_measurement_method     '\f and \w'
_diffrn_detector_area_resol_mean     ?
_diffrn_reflns_number     22676
_diffrn_reflns_av_R_equivalents     0.0354
_diffrn_reflns_av_sigmaI/netI     0.0469
_diffrn_reflns_theta_min     1.47
_diffrn_reflns_theta_max     28.42
_diffrn_reflns_theta_full     28.42
_diffrn_measured_fraction_theta_max     0.982
_diffrn_measured_fraction_theta_full     0.982
_diffrn_reflns_limit_h_min     -9
_diffrn_reflns_limit_h_max     10
_diffrn_reflns_limit_k_min     -11
_diffrn_reflns_limit_k_max     15
_diffrn_reflns_limit_l_min     -37
_diffrn_reflns_limit_l_max     35
_diffrn_standards_number     0
_diffrn_standards_interval_count     ?
_diffrn_standards_interval_time     ?
_diffrn_standards_decay_%     ?
_refine_special_details
;
Refinement of <i>F</i>^2^ against ALL reflections. The weighted <i>R</i>-factor
<i>wR</i> and goodness of fit <i>S</i> are based on <i>F</i>^2^, conventional
<i>R</i>-factors <i>R</i> are based on <i>F</i>, with <i>F</i> set to zero for
negative <i>F</i>^2^. The threshold expression of <i>F</i>^2^ >
\s(<i>F</i>^2^) is used only for calculating <i>R</i>-factors(gt) <i>etc</i>.
and is not relevant to the choice of reflections for refinement.
<i>R</i>-factors based on <i>F</i>^2^ are statistically about twice as large
as those based on <i>F</i>, and <i>R</i>- factors based on ALL data will be
even larger.
;
_reflns_number_total     6299
_reflns_number_gt     4556
_reflns_threshold_expression     I>2\s(I)
_refine_ls_structure_factor_coef     Fsqd
_refine_ls_matrix_type     full
_refine_ls_R_factor_all     0.0642
_refine_ls_R_factor_gt     0.0379
_refine_ls_wR_factor_gt     0.0814
_refine_ls_wR_factor_ref     0.0913
_refine_ls_goodness_of_fit_ref     1.015
_refine_ls_restrained_S_all     1.096
_refine_ls_number_reflns     6299
_refine_ls_number_parameters     354
_refine_ls_number_restraints     15
_refine_ls_hydrogen_treatment     mixed
_refine_ls_weighting_scheme     calc
_refine_ls_weighting_details
         'calc w=1/[\s^2^(Fo^2^)+(0.0367P)^2^+1.1841P] where P=(Fo^2^+2Fc^2^)/3'
_atom_sites_solution_hydrogens     geom
_atom_sites_solution_primary     direct
_atom_sites_solution_secondary     difmap
_refine_ls_shift/su_max     0.000
_refine_ls_shift/su_mean     0.000
_refine_diff_density_max     0.659
_refine_diff_density_min     -0.407
_refine_ls_extinction_method     none
_refine_ls_extinction_coef     ?
loop_
    _atom_type_symbol
    _atom_type_description
    _atom_type_scat_dispersion_real
    _atom_type_scat_dispersion_imag
    _atom_type_scat_source
    'C' 'C' 0.0033 0.0016
                         'International Tables Vol C Tables 4.2.6.8 and 6.1.1.4'
    'H' 'H' 0.0000 0.0000
                         'International Tables Vol C Tables 4.2.6.8 and 6.1.1.4'
    'Mn' 'Mn' 0.3368 0.7283
                         'International Tables Vol C Tables 4.2.6.8 and 6.1.1.4'
    'N' 'N' 0.0061 0.0033
                         'International Tables Vol C Tables 4.2.6.8 and 6.1.1.4'
    'O' 'O' 0.0106 0.0060
                         'International Tables Vol C Tables 4.2.6.8 and 6.1.1.4'
_computing_data_collection     'APEX2 (Bruker, 2007)'
_computing_cell_refinement     'SAINT (Bruker, 2007)'
_computing_data_reduction     'SAINT (Bruker, 2007)'
_computing_structure_solution     'SHELXS97 (Sheldrick, 2008)'
_computing_structure_refinement     'SHELXL97 (Sheldrick, 2008)'
_computing_molecular_graphics     'ORTEP-3 for Windows (Farrugia, 1997)'
_computing_publication_material
                                'WinGX (Farrugia, 1999) and PLATON (Spek, 2009)'
loop_
    _atom_site_type_symbol
    _atom_site_label
    _atom_site_fract_x
    _atom_site_fract_y
    _atom_site_fract_z
    _atom_site_U_iso_or_equiv
    _atom_site_adp_type
    _atom_site_calc_flag
    _atom_site_refinement_flags
    _atom_site_occupancy
    _atom_site_disorder_assembly
    _atom_site_disorder_group
    Mn Mn1 0.5000 0.0000 0.0000 0.01208(10) Uani d S 1 . .
    Mn Mn2 1.0000 0.0000 0.0000 0.01215(10) Uani d S 1 . .
    O O1 0.32484(17) -0.26988(12) 0.00330(5) 0.0168(3) Uani d . 1 . .
    O O2 0.56738(16) -0.17869(12) 0.01144(5) 0.0184(3) Uani d . 1 . .
    O O3 0.86399(16) -0.04378(12) 0.10998(5) 0.0162(3) Uani d . 1 . .
    O O4 1.08825(16) -0.05210(13) 0.07062(5) 0.0167(3) Uani d . 1 . .
    O O5 0.41531(17) 0.00670(13) 0.07223(5) 0.0192(3) Uani d D 1 . .
    H H51 0.474(3) -0.037(2) 0.0985(8) 0.045(8) Uiso d D 1 . .
    H H52 0.308(2) -0.011(2) 0.0734(10) 0.047(8) Uiso d D 1 . .
    O O6 0.75988(16) 0.05770(13) 0.02674(5) 0.0134(3) Uani d D 1 . .
    H H61 0.790(3) 0.043(2) 0.0592(6) 0.037(7) Uiso d D 1 . .
    H H62 0.742(3) 0.1359(16) 0.0247(10) 0.057(9) Uiso d D 1 . .
    O O7 1.11543(18) 0.17328(13) 0.01223(5) 0.0188(3) Uani d D 1 . .
    H H71 1.062(3) 0.2483(18) 0.0034(9) 0.050(8) Uiso d D 1 . .
    H H72 1.221(2) 0.182(3) 0.0070(10) 0.055(9) Uiso d D 1 . .
    O O8 0.5861(2) -0.10881(17) 0.14777(6) 0.0313(4) Uani d D 1 . .
    H H81 0.568(4) -0.1863(17) 0.1430(13) 0.094(14) Uiso d D 1 . .
    H H82 0.697(3) -0.096(3) 0.1402(14) 0.098(13) Uiso d D 1 . .
    O O9 0.03985(19) -0.38092(14) 0.01543(7) 0.0276(4) Uani d D 1 . .
    H H91 0.148(2) -0.360(3) 0.0120(11) 0.070(10) Uiso d D 1 . .
    H H92 0.035(6) -0.390(5) 0.0472(8) 0.20(3) Uiso d D 1 . .
    N N1 0.7834(2) -0.64050(15) 0.13131(6) 0.0173(4) Uani d . 1 . .
    N N2 1.2766(2) -0.45986(16) 0.22433(6) 0.0190(4) Uani d . 1 . .
    C C1 0.4744(2) -0.26580(17) 0.01995(7) 0.0147(4) Uani d . 1 . .
    C C2 0.5485(2) -0.36230(17) 0.05081(7) 0.0134(4) Uani d . 1 . .
    C C3 0.4689(2) -0.47050(18) 0.05580(7) 0.0150(4) Uani d . 1 . .
    H H3 0.3633 -0.4813 0.0406 0.018 Uiso calc R 1 . .
    C C4 0.5434(2) -0.56160(18) 0.08273(7) 0.0151(4) Uani d . 1 . .
    H H4 0.4869 -0.6324 0.0856 0.018 Uiso calc R 1 . .
    C C5 0.7046(2) -0.54916(18) 0.10611(7) 0.0148(4) Uani d . 1 . .
    C C6 0.7801(2) -0.43779(18) 0.10262(7) 0.0181(4) Uani d . 1 . .
    H H6 0.8834 -0.4245 0.1189 0.022 Uiso calc R 1 . .
    C C7 0.7036(2) -0.34842(18) 0.07551(7) 0.0161(4) Uani d . 1 . .
    H H7 0.7574 -0.2762 0.0736 0.019 Uiso calc R 1 . .
    C C8 0.7200(3) -0.76135(18) 0.12893(7) 0.0187(4) Uani d . 1 . .
    H H8A 0.8115 -0.8161 0.1285 0.022 Uiso calc R 1 . .
    H H8B 0.6497 -0.7715 0.0991 0.022 Uiso calc R 1 . .
    C C9 0.6227(3) -0.7917(2) 0.17097(8) 0.0276(5) Uani d . 1 . .
    H H9A 0.5955 -0.8745 0.1699 0.041 Uiso calc R 1 . .
    H H9B 0.5234 -0.7457 0.1689 0.041 Uiso calc R 1 . .
    H H9C 0.6878 -0.7743 0.2007 0.041 Uiso calc R 1 . .
    C C10 0.9497(3) -0.62677(19) 0.15495(8) 0.0212(5) Uani d . 1 . .
    H H10A 0.9669 -0.6842 0.1809 0.025 Uiso calc R 1 . .
    H H10B 0.9606 -0.5484 0.1691 0.025 Uiso calc R 1 . .
    C C11 1.0821(3) -0.6433(2) 0.12076(9) 0.0298(5) Uani d . 1 . .
    H H11A 1.1888 -0.6344 0.1382 0.045 Uiso calc R 1 . .
    H H11B 1.0684 -0.5849 0.0957 0.045 Uiso calc R 1 . .
    H H11C 1.0727 -0.7210 0.1068 0.045 Uiso calc R 1 . .
    C C12 1.0033(2) -0.08717(17) 0.10404(7) 0.0135(4) Uani d . 1 . .
    C C13 1.0729(2) -0.18313(17) 0.13585(6) 0.0126(4) Uani d . 1 . .
    C C14 1.0042(2) -0.21580(17) 0.17791(6) 0.0131(4) Uani d . 1 . .
    H H14 0.9107 -0.1766 0.1861 0.016 Uiso calc R 1 . .
    C C15 1.0717(2) -0.30486(18) 0.20755(7) 0.0152(4) Uani d . 1 . .
    H H15 1.0237 -0.3236 0.2355 0.018 Uiso calc R 1 . .
    C C16 1.2121(2) -0.36804(17) 0.19621(7) 0.0152(4) Uani d . 1 . .
    C C17 1.2802(2) -0.33497(18) 0.15330(7) 0.0163(4) Uani d . 1 . .
    H H17 1.3729 -0.3743 0.1445 0.020 Uiso calc R 1 . .
    C C18 1.2114(2) -0.24579(17) 0.12450(7) 0.0147(4) Uani d . 1 . .
    H H18 1.2586 -0.2265 0.0965 0.018 Uiso calc R 1 . .
    C C19 1.2123(3) -0.48833(19) 0.27032(7) 0.0230(5) Uani d . 1 . .
    H H19A 1.2418 -0.5693 0.2790 0.028 Uiso calc R 1 . .
    H H19B 1.0931 -0.4835 0.2662 0.028 Uiso calc R 1 . .
    C C20 1.2764(3) -0.4072(2) 0.31101(8) 0.0293(5) Uani d . 1 . .
    H H20A 1.2227 -0.4254 0.3393 0.044 Uiso calc R 1 . .
    H H20B 1.2542 -0.3264 0.3018 0.044 Uiso calc R 1 . .
    H H20C 1.3931 -0.4182 0.3178 0.044 Uiso calc R 1 . .
    C C21 1.4284(3) -0.51786(19) 0.21392(8) 0.0223(5) Uani d . 1 . .
    H H21A 1.4247 -0.5299 0.1794 0.027 Uiso calc R 1 . .
    H H21B 1.4330 -0.5954 0.2290 0.027 Uiso calc R 1 . .
    C C22 1.5858(3) -0.4513(2) 0.23068(9) 0.0343(6) Uani d . 1 . .
    H H22A 1.6787 -0.4933 0.2206 0.051 Uiso calc R 1 . .
    H H22B 1.5964 -0.4453 0.2652 0.051 Uiso calc R 1 . .
    H H22C 1.5815 -0.3733 0.2169 0.051 Uiso calc R 1 . .
loop_
    _atom_site_aniso_label
    _atom_site_aniso_U_11
    _atom_site_aniso_U_22
    _atom_site_aniso_U_33
    _atom_site_aniso_U_12
    _atom_site_aniso_U_13
    _atom_site_aniso_U_23
    Mn1 0.0105(2) 0.0107(2) 0.01513(19) 0.00024(17) 0.00158(15) 0.00282(17)
    Mn2 0.0106(2) 0.0136(2) 0.01241(19) 0.00140(17) 0.00160(15) 0.00314(17)
    O1 0.0156(7) 0.0125(8) 0.0219(7) 0.0011(6) 0.0006(6) 0.0018(6)
    O2 0.0145(7) 0.0122(8) 0.0294(8) 0.0013(6) 0.0073(6) 0.0067(6)
    O3 0.0157(7) 0.0159(8) 0.0172(7) 0.0028(6) 0.0028(6) 0.0034(6)
    O4 0.0148(7) 0.0202(8) 0.0151(7) -0.0004(6) 0.0017(5) 0.0059(6)
    O5 0.0142(7) 0.0260(9) 0.0175(7) 0.0000(7) 0.0023(6) 0.0031(6)
    O6 0.0131(7) 0.0132(8) 0.0139(7) 0.0011(6) 0.0008(5) 0.0016(6)
    O7 0.0146(8) 0.0148(8) 0.0278(8) 0.0007(6) 0.0053(6) 0.0022(6)
    O8 0.0217(9) 0.0393(12) 0.0325(9) -0.0029(8) 0.0008(7) 0.0125(8)
    O9 0.0172(8) 0.0201(9) 0.0458(10) 0.0001(7) 0.0056(7) 0.0033(8)
    N1 0.0199(9) 0.0104(9) 0.0210(9) 0.0007(7) -0.0011(7) 0.0030(7)
    N2 0.0240(9) 0.0180(9) 0.0155(8) 0.0083(8) 0.0043(7) 0.0051(7)
    C1 0.0194(10) 0.0109(11) 0.0146(9) 0.0014(8) 0.0069(8) -0.0004(8)
    C2 0.0152(10) 0.0114(10) 0.0144(9) 0.0035(8) 0.0048(8) 0.0006(8)
    C3 0.0147(10) 0.0155(11) 0.0152(9) 0.0021(8) 0.0036(8) 0.0006(8)
    C4 0.0177(10) 0.0118(11) 0.0164(9) -0.0006(8) 0.0044(8) 0.0006(8)
    C5 0.0195(10) 0.0130(10) 0.0126(9) 0.0026(8) 0.0043(8) 0.0005(8)
    C6 0.0152(10) 0.0171(12) 0.0212(10) -0.0004(9) -0.0016(8) 0.0014(8)
    C7 0.0185(10) 0.0106(10) 0.0194(10) -0.0013(8) 0.0034(8) 0.0008(8)
    C8 0.0238(11) 0.0104(11) 0.0218(10) 0.0042(9) 0.0017(9) 0.0014(8)
    C9 0.0349(13) 0.0199(13) 0.0294(12) -0.0011(10) 0.0104(10) 0.0038(10)
    C10 0.0221(11) 0.0165(12) 0.0234(10) 0.0015(9) -0.0050(9) 0.0044(9)
    C11 0.0230(12) 0.0307(14) 0.0354(13) 0.0032(10) 0.0021(10) 0.0035(11)
    C12 0.0147(10) 0.0114(10) 0.0138(9) -0.0025(8) -0.0012(7) -0.0011(7)
    C13 0.0146(10) 0.0105(10) 0.0120(9) -0.0013(8) -0.0020(7) 0.0001(7)
    C14 0.0147(10) 0.0106(10) 0.0141(9) -0.0005(8) 0.0008(7) -0.0011(7)
    C15 0.0199(10) 0.0152(11) 0.0108(9) -0.0016(8) 0.0028(8) 0.0002(8)
    C16 0.0202(11) 0.0121(11) 0.0130(9) 0.0021(8) -0.0007(8) 0.0012(8)
    C17 0.0170(10) 0.0172(11) 0.0150(9) 0.0036(8) 0.0029(8) -0.0008(8)
    C18 0.0168(10) 0.0168(11) 0.0108(9) -0.0003(8) 0.0025(7) 0.0019(7)
    C19 0.0281(12) 0.0221(13) 0.0193(10) 0.0117(10) 0.0040(9) 0.0082(9)
    C20 0.0313(13) 0.0348(15) 0.0218(11) 0.0047(11) 0.0018(10) 0.0026(10)
    C21 0.0275(12) 0.0201(13) 0.0196(10) 0.0105(9) 0.0039(9) 0.0043(9)
    C22 0.0265(13) 0.0452(16) 0.0318(13) 0.0062(12) 0.0059(10) 0.0009(12)
_geom_special_details
;
All e.s.d.'s (except the e.s.d. in the dihedral angle between two l.s. planes)
are estimated using the full covariance matrix. The cell e.s.d.'s are taken
into account individually in the estimation of e.s.d.'s in distances, angles
and torsion angles; correlations between e.s.d.'s in cell parameters are only
used when they are defined by crystal symmetry. An approximate (isotropic)
treatment of cell e.s.d.'s is used for estimating e.s.d.'s involving l.s.
planes.
;
loop_
    _geom_bond_atom_site_label_1
    _geom_bond_atom_site_label_2
    _geom_bond_site_symmetry_2
    _geom_bond_distance
    _geom_bond_publ_flag
    Mn1 O2 . 2.1071(14) yes
    Mn1 O2 3_655 2.1071(14) ?
    Mn1 O5 . 2.1932(14) yes
    Mn1 O5 3_655 2.1932(14) ?
    Mn1 O6 . 2.2725(13) yes
    Mn1 O6 3_655 2.2725(13) ?
    Mn2 O4 . 2.1120(13) yes
    Mn2 O4 3_755 2.1120(13) ?
    Mn2 O6 . 2.2594(13) yes
    Mn2 O6 3_755 2.2594(13) ?
    Mn2 O7 . 2.1835(14) yes
    Mn2 O7 3_755 2.1835(14) ?
    O1 C1 . 1.263(2) ?
    O2 C1 . 1.279(2) ?
    O3 C12 . 1.263(2) ?
    O4 C12 . 1.278(2) ?
    O5 H51 . 0.970(16) ?
    O5 H52 . 0.903(17) ?
    O6 H61 . 0.931(16) ?
    O6 H62 . 0.896(18) ?
    O7 H71 . 0.973(16) ?
    O7 H72 . 0.894(17) ?
    O8 H81 . 0.895(17) ?
    O8 H82 . 0.957(19) ?
    O9 H91 . 0.930(17) ?
    O9 H92 . 0.90(2) ?
    N1 C5 . 1.372(2) ?
    N1 C8 . 1.458(3) ?
    N1 C10 . 1.457(3) ?
    N2 C16 . 1.373(2) ?
    N2 C19 . 1.468(2) ?
    N2 C21 . 1.455(3) ?
    C1 C2 . 1.480(3) ?
    C2 C3 . 1.397(3) ?
    C2 C7 . 1.389(3) ?
    C3 H3 . 0.9300 ?
    C4 C3 . 1.379(3) ?
    C4 C5 . 1.416(3) ?
    C4 H4 . 0.9300 ?
    C6 C5 . 1.408(3) ?
    C6 C7 . 1.373(3) ?
    C6 H6 . 0.9300 ?
    C7 H7 . 0.9300 ?
    C8 C9 . 1.518(3) ?
    C8 H8A . 0.9700 ?
    C8 H8B . 0.9700 ?
    C9 H9A . 0.9600 ?
    C9 H9B . 0.9600 ?
    C9 H9C . 0.9600 ?
    C10 C11 . 1.520(3) ?
    C10 H10A . 0.9700 ?
    C10 H10B . 0.9700 ?
    C11 H11A . 0.9600 ?
    C11 H11B . 0.9600 ?
    C11 H11C . 0.9600 ?
    C12 C13 . 1.478(3) ?
    C13 C18 . 1.396(3) ?
    C14 C13 . 1.398(3) ?
    C14 C15 . 1.381(3) ?
    C14 H14 . 0.9300 ?
    C15 H15 . 0.9300 ?
    C16 C15 . 1.412(3) ?
    C16 C17 . 1.417(3) ?
    C17 C18 . 1.373(3) ?
    C17 H17 . 0.9300 ?
    C18 H18 . 0.9300 ?
    C19 C20 . 1.511(3) ?
    C19 H19A . 0.9700 ?
    C19 H19B . 0.9700 ?
    C20 H20A . 0.9600 ?
    C20 H20B . 0.9600 ?
    C20 H20C . 0.9600 ?
    C21 C22 . 1.521(3) ?
    C21 H21A . 0.9700 ?
    C21 H21B . 0.9700 ?
    C22 H22A . 0.9600 ?
    C22 H22B . 0.9600 ?
    C22 H22C . 0.9600 ?
loop_
    _geom_angle_atom_site_label_1
    _geom_angle_atom_site_label_2
    _geom_angle_atom_site_label_3
    _geom_angle_site_symmetry_1
    _geom_angle_site_symmetry_3
    _geom_angle
    _geom_angle_publ_flag
    O2 Mn1 O2 3_655 . 180.00(11) ?
    O2 Mn1 O5 3_655 . 90.28(5) yes
    O2 Mn1 O5 . . 89.72(5) yes
    O2 Mn1 O5 3_655 3_655 89.72(5) ?
    O2 Mn1 O5 . 3_655 90.28(5) ?
    O2 Mn1 O6 3_655 . 89.78(5) yes
    O2 Mn1 O6 . . 90.22(5) yes
    O2 Mn1 O6 . 3_655 89.78(5) ?
    O2 Mn1 O6 3_655 3_655 90.22(5) ?
    O5 Mn1 O5 . 3_655 180.00(7) ?
    O5 Mn1 O6 . . 93.27(5) yes
    O5 Mn1 O6 3_655 . 86.73(5) yes
    O5 Mn1 O6 . 3_655 86.73(5) ?
    O5 Mn1 O6 3_655 3_655 93.27(5) ?
    O6 Mn1 O6 . 3_655 180.00(10) ?
    O4 Mn2 O4 . 3_755 180.00(8) ?
    O4 Mn2 O6 . 3_755 90.00(5) ?
    O4 Mn2 O6 3_755 3_755 90.00(5) ?
    O4 Mn2 O6 . . 90.00(5) yes
    O4 Mn2 O6 3_755 . 90.00(5) ?
    O4 Mn2 O7 . . 90.10(5) yes
    O4 Mn2 O7 3_755 . 89.90(5) yes
    O4 Mn2 O7 . 3_755 89.90(5) ?
    O4 Mn2 O7 3_755 3_755 90.10(5) ?
    O6 Mn2 O6 3_755 . 180.00(6) ?
    O7 Mn2 O7 . 3_755 180.00(8) ?
    O7 Mn2 O6 . 3_755 86.29(5) ?
    O7 Mn2 O6 3_755 3_755 93.71(5) ?
    O7 Mn2 O6 . . 93.71(5) yes
    O7 Mn2 O6 3_755 . 86.29(5) yes
    C1 O2 Mn1 . . 127.87(12) ?
    C12 O4 Mn2 . . 127.31(12) ?
    Mn1 O5 H51 . . 120.1(16) ?
    Mn1 O5 H52 . . 114.8(18) ?
    H52 O5 H51 . . 105(2) ?
    Mn1 O6 H61 . . 114.7(15) ?
    Mn1 O6 H62 . . 97.0(18) ?
    Mn2 O6 Mn1 . . 128.35(6) ?
    Mn2 O6 H61 . . 96.4(15) ?
    Mn2 O6 H62 . . 113.8(19) ?
    H61 O6 H62 . . 106(2) ?
    Mn2 O7 H71 . . 124.4(16) ?
    Mn2 O7 H72 . . 118.9(19) ?
    H72 O7 H71 . . 106(2) ?
    H81 O8 H82 . . 105(3) ?
    H91 O9 H92 . . 105(3) ?
    C5 N1 C8 . . 122.25(17) ?
    C5 N1 C10 . . 121.36(17) ?
    C10 N1 C8 . . 115.50(16) ?
    C16 N2 C19 . . 120.96(16) ?
    C16 N2 C21 . . 120.77(16) ?
    C21 N2 C19 . . 117.38(16) ?
    O1 C1 O2 . . 121.96(18) ?
    O1 C1 C2 . . 120.75(17) ?
    O2 C1 C2 . . 117.28(17) ?
    C3 C2 C1 . . 122.32(17) ?
    C7 C2 C1 . . 120.34(18) ?
    C7 C2 C3 . . 117.33(18) ?
    C2 C3 H3 . . 119.3 ?
    C4 C3 C2 . . 121.48(18) ?
    C4 C3 H3 . . 119.3 ?
    C3 C4 C5 . . 121.09(19) ?
    C3 C4 H4 . . 119.5 ?
    C5 C4 H4 . . 119.5 ?
    N1 C5 C4 . . 121.91(18) ?
    N1 C5 C6 . . 121.37(18) ?
    C6 C5 C4 . . 116.72(18) ?
    C5 C6 H6 . . 119.5 ?
    C7 C6 C5 . . 121.07(18) ?
    C7 C6 H6 . . 119.5 ?
    C2 C7 H7 . . 118.9 ?
    C6 C7 C2 . . 122.17(19) ?
    C6 C7 H7 . . 118.9 ?
    N1 C8 C9 . . 112.74(17) ?
    N1 C8 H8A . . 109.0 ?
    N1 C8 H8B . . 109.0 ?
    C9 C8 H8A . . 109.0 ?
    C9 C8 H8B . . 109.0 ?
    H8A C8 H8B . . 107.8 ?
    C8 C9 H9A . . 109.5 ?
    C8 C9 H9B . . 109.5 ?
    C8 C9 H9C . . 109.5 ?
    H9A C9 H9B . . 109.5 ?
    H9A C9 H9C . . 109.5 ?
    H9B C9 H9C . . 109.5 ?
    N1 C10 C11 . . 113.00(18) ?
    N1 C10 H10A . . 109.0 ?
    N1 C10 H10B . . 109.0 ?
    C11 C10 H10A . . 109.0 ?
    C11 C10 H10B . . 109.0 ?
    H10A C10 H10B . . 107.8 ?
    C10 C11 H11A . . 109.5 ?
    C10 C11 H11B . . 109.5 ?
    C10 C11 H11C . . 109.5 ?
    H11A C11 H11B . . 109.5 ?
    H11A C11 H11C . . 109.5 ?
    H11B C11 H11C . . 109.5 ?
    O3 C12 O4 . . 122.35(18) ?
    O3 C12 C13 . . 120.23(17) ?
    O4 C12 C13 . . 117.42(17) ?
    C14 C13 C12 . . 122.31(17) ?
    C18 C13 C12 . . 120.51(17) ?
    C18 C13 C14 . . 117.18(17) ?
    C13 C14 H14 . . 119.2 ?
    C15 C14 C13 . . 121.64(18) ?
    C15 C14 H14 . . 119.2 ?
    C14 C15 C16 . . 121.24(18) ?
    C14 C15 H15 . . 119.4 ?
    C16 C15 H15 . . 119.4 ?
    N2 C16 C15 . . 121.84(17) ?
    N2 C16 C17 . . 121.39(18) ?
    C15 C16 C17 . . 116.73(18) ?
    C18 C17 C16 . . 121.00(18) ?
    C18 C17 H17 . . 119.5 ?
    C16 C17 H17 . . 119.5 ?
    C17 C18 C13 . . 122.20(18) ?
    C17 C18 H18 . . 118.9 ?
    C13 C18 H18 . . 118.9 ?
    N2 C19 C20 . . 113.32(18) ?
    N2 C19 H19A . . 108.9 ?
    N2 C19 H19B . . 108.9 ?
    C20 C19 H19A . . 108.9 ?
    C20 C19 H19B . . 108.9 ?
    H19A C19 H19B . . 107.7 ?
    C19 C20 H20A . . 109.5 ?
    C19 C20 H20B . . 109.5 ?
    C19 C20 H20C . . 109.5 ?
    H20A C20 H20B . . 109.5 ?
    H20A C20 H20C . . 109.5 ?
    H20B C20 H20C . . 109.5 ?
    N2 C21 C22 . . 115.19(19) ?
    N2 C21 H21A . . 108.5 ?
    N2 C21 H21B . . 108.5 ?
    C22 C21 H21A . . 108.5 ?
    C22 C21 H21B . . 108.5 ?
    H21A C21 H21B . . 107.5 ?
    C21 C22 H22A . . 109.5 ?
    C21 C22 H22B . . 109.5 ?
    C21 C22 H22C . . 109.5 ?
    H22A C22 H22B . . 109.5 ?
    H22A C22 H22C . . 109.5 ?
    H22B C22 H22C . . 109.5 ?
loop_
    _geom_torsion_atom_site_label_1
    _geom_torsion_atom_site_label_2
    _geom_torsion_atom_site_label_3
    _geom_torsion_atom_site_label_4
    _geom_torsion_site_symmetry_1
    _geom_torsion_site_symmetry_2
    _geom_torsion_site_symmetry_3
    _geom_torsion_site_symmetry_4
    _geom_torsion
    _geom_torsion_publ_flag
    O5 Mn1 O2 C1 . . . . 60.63(16) ?
    O5 Mn1 O2 C1 3_655 . . . -119.37(16) ?
    O6 Mn1 O2 C1 . . . . 153.90(16) ?
    O6 Mn1 O2 C1 3_655 . . . -26.10(16) ?
    O2 Mn1 O6 Mn2 3_655 . . . -125.04(8) ?
    O2 Mn1 O6 Mn2 . . . . 54.96(8) ?
    O5 Mn1 O6 Mn2 . . . . 144.69(8) ?
    O5 Mn1 O6 Mn2 3_655 . . . -35.31(8) ?
    O6 Mn2 O4 C12 3_755 . . . -151.88(16) ?
    O6 Mn2 O4 C12 . . . . 28.12(16) ?
    O7 Mn2 O4 C12 . . . . 121.83(16) ?
    O7 Mn2 O4 C12 3_755 . . . -58.17(16) ?
    O4 Mn2 O6 Mn1 . . . . -124.77(8) ?
    O4 Mn2 O6 Mn1 3_755 . . . 55.23(8) ?
    O7 Mn2 O6 Mn1 . . . . 145.13(8) ?
    O7 Mn2 O6 Mn1 3_755 . . . -34.87(8) ?
    Mn1 O2 C1 O1 . . . . 31.0(3) ?
    Mn1 O2 C1 C2 . . . . -148.33(13) ?
    Mn2 O4 C12 O3 . . . . -36.7(3) ?
    Mn2 O4 C12 C13 . . . . 142.49(14) ?
    C8 N1 C5 C4 . . . . 10.9(3) ?
    C8 N1 C5 C6 . . . . -169.68(18) ?
    C10 N1 C5 C4 . . . . 179.60(18) ?
    C10 N1 C5 C6 . . . . -0.9(3) ?
    C5 N1 C8 C9 . . . . -97.7(2) ?
    C10 N1 C8 C9 . . . . 92.9(2) ?
    C5 N1 C10 C11 . . . . -82.3(2) ?
    C8 N1 C10 C11 . . . . 87.2(2) ?
    C19 N2 C16 C17 . . . . 175.89(19) ?
    C19 N2 C16 C15 . . . . -6.5(3) ?
    C21 N2 C16 C15 . . . . -175.42(19) ?
    C21 N2 C16 C17 . . . . 6.9(3) ?
    C16 N2 C19 C20 . . . . -79.2(2) ?
    C21 N2 C19 C20 . . . . 90.1(2) ?
    C16 N2 C21 C22 . . . . 78.8(2) ?
    C19 N2 C21 C22 . . . . -90.5(2) ?
    O1 C1 C2 C3 . . . . 12.0(3) ?
    O1 C1 C2 C7 . . . . -169.14(18) ?
    O2 C1 C2 C3 . . . . -168.63(17) ?
    O2 C1 C2 C7 . . . . 10.2(3) ?
    C1 C2 C3 C4 . . . . 176.60(18) ?
    C7 C2 C3 C4 . . . . -2.3(3) ?
    C1 C2 C7 C6 . . . . -176.75(18) ?
    C3 C2 C7 C6 . . . . 2.2(3) ?
    C5 C4 C3 C2 . . . . -0.5(3) ?
    C3 C4 C5 N1 . . . . -177.13(18) ?
    C3 C4 C5 C6 . . . . 3.4(3) ?
    C7 C6 C5 N1 . . . . 176.98(18) ?
    C7 C6 C5 C4 . . . . -3.5(3) ?
    C5 C6 C7 C2 . . . . 0.8(3) ?
    O3 C12 C13 C14 . . . . -11.0(3) ?
    O3 C12 C13 C18 . . . . 168.54(18) ?
    O4 C12 C13 C14 . . . . 169.77(17) ?
    O4 C12 C13 C18 . . . . -10.7(3) ?
    C12 C13 C18 C17 . . . . 179.60(18) ?
    C14 C13 C18 C17 . . . . -0.8(3) ?
    C15 C14 C13 C12 . . . . -179.32(18) ?
    C15 C14 C13 C18 . . . . 1.1(3) ?
    C13 C14 C15 C16 . . . . -0.9(3) ?
    N2 C16 C15 C14 . . . . -177.38(18) ?
    C17 C16 C15 C14 . . . . 0.4(3) ?
    N2 C16 C17 C18 . . . . 177.68(19) ?
    C15 C16 C17 C18 . . . . -0.1(3) ?
    C16 C17 C18 C13 . . . . 0.3(3) ?
loop_
    _geom_hbond_atom_site_label_D
    _geom_hbond_atom_site_label_H
    _geom_hbond_atom_site_label_A
    _geom_hbond_site_symmetry_A
    _geom_hbond_distance_DH
    _geom_hbond_distance_HA
    _geom_hbond_distance_DA
    _geom_hbond_angle_DHA
    _geom_hbond_publ_flag
    O5 H51 O8 . 0.97(2) 1.77(2) 2.738(2) 177(2) yes
    O5 H52 O4 1_455 0.902(17) 1.846(17) 2.7457(19) 175(3) yes
    O6 H61 O3 . 0.929(17) 1.778(19) 2.651(2) 156(2) yes
    O6 H62 O1 3_655 0.896(18) 1.76(2) 2.608(2) 156(3) yes
    O7 H71 O9 3_655 0.97(2) 1.77(2) 2.739(2) 177.0(2) yes
    O7 H72 O2 3_755 0.893(18) 1.850(18) 2.733(2) 170(3) yes
    O8 H82 O3 . 0.96(3) 1.77(3) 2.694(2) 160(3) yes
    O9 H91 O1 . 0.927(19) 1.80(2) 2.692(2) 160(3) yes
    C6 H6 Cg2 1_555 0.93 2.91 3.764(2) 154 yes
    C19 H19A Cg2 2_545 0.97 2.90 3.830(2) 162 yes
data_global
_journal_date_recd_electronic     2009-05-15
_journal_date_accepted     2009-06-03
_journal_name_full     'Acta Crystallographica, Section E'
_journal_year     2009
_journal_volume     65
_journal_issue      7
_journal_page_first     m747
_journal_page_last     m748
_journal_paper_category     QM
_journal_coeditor_code     XU2525
_publ_contact_author
;
Dr. Tuncer H\"okelek
Hacettepe University
Department of Physics
06800 Beytepe
Ankara
Turkey
;
_publ_contact_author_email     merzifon@hacettepe.edu.tr
_publ_contact_author_fax     '90(312)2352550'
_publ_contact_author_phone     '90(312)2977242'
_publ_section_title
;\
<i>catena</i>-Poly[[[diaquabis[4-(diethylamino)benzoato-\k<i>O</i>]\
manganese(II)]-\m-aqua] dihydrate]
;
loop_
    _publ_author_name
    _publ_author_address
    'H\"okelek, Tuncer'
;
Department of Physics
Hacettepe University
06800 Beytepe
Ankara
Turkey
;
    'Dal, Hakan'
;
Department of Chemistry
Faculty of Science
Anadolu University
26470 Yeniba\(glar
Eski\,sehir
Turkey
;
    'Tercan, Bar\?i\,s'
;
Department of Physics
Karab\"uk University
78050 Karab\"uk
Turkey
;
    'Aybirdi, \"Ozg\"ur'
;
Department of Chemistry
Kafkas University
63100 Kars
Turkey
;
    'Necefo\(glu, Hacali'
;
Department of Chemistry
Kafkas University
63100 Kars
Turkey
;
