# Supplementary material for: catena-Poly[[[diaqua­bis[4-(diethyl­amino)benzoato-κO]manganese(II)]-μ-aqua] dihydrate]
Source: Acta Crystallogr Sect E Struct Rep Online. 2009 Jun 6;65(Pt 7):m747–8. doi: 10.1107/S1600536809021060 (PMC2969307; doi:10.1107/S1600536809021060)
Supplement: Supplementary file 2 [file e-65-0m747-Isup2.hkl]

#
# h,k,l, Fc-squared, Fo-squared, sigma(Fo-squared) and status flag
#
data_I
_shelx_title ' o30 in P 1 21/n 1'
_shelx_refln_list_code          4
_shelx_F_calc_maximum      220.82
_exptl_crystal_F_000      1124.00
_reflns_d_resolution_high  0.7467
 
loop_
 _symmetry_equiv_pos_as_xyz
 'x, y, z'
 '-x+1/2, y+1/2, -z+1/2'
 '-x, -y, -z'
 'x-1/2, -y-1/2, z-1/2'
 
_cell_length_a     8.1585
_cell_length_b    11.2907
_cell_length_c    27.8738
_cell_angle_alpha  90.000
_cell_angle_beta   95.644
_cell_angle_gamma  90.000
 
_shelx_F_squared_multiplier     1.000
 
loop_
 _refln_index_h
 _refln_index_k
 _refln_index_l
 _refln_F_squared_calc
 _refln_F_squared_meas
 _refln_F_squared_sigma
 _refln_observed_status
   2   0   0    10581.68    10757.92    103.22 o
   4   0   0    16292.72    16261.81    170.72 o
   6   0   0      842.79      888.77     27.76 o
   8   0   0      168.63      207.79     32.57 o
  10   0   0     1836.35     1968.89    131.42 o
   1   1   0     3878.07     3765.31     30.03 o
   2   1   0       55.98       61.45      4.07 o
   3   1   0      147.76      197.81      6.07 o
   4   1   0     4734.61     5100.72     43.67 o
   5   1   0      174.81      185.58      6.94 o
   6   1   0     1491.69     1509.58     27.29 o
   7   1   0      225.23      214.37     24.17 o
   8   1   0      101.09       69.05     18.79 o
   9   1   0       88.83       82.52     31.64 o
  10   1   0      273.66      237.39     45.07 o
   0   2   0    19340.91    18990.09    268.41 o
   1   2   0     6109.54     5866.59     58.20 o
   2   2   0     5614.87     5823.19     47.13 o
   3   2   0      206.54      218.61      7.49 o
   4   2   0     4284.51     4099.53     37.12 o
   5   2   0      354.49      364.02      9.82 o
   6   2   0      251.25      283.09     13.75 o
   7   2   0      214.82      221.02     18.65 o
   8   2   0     1736.53     1859.12     61.62 o
   9   2   0       47.45       46.85     37.48 o
  10   2   0      551.24      595.60     63.52 o
   1   3   0     5707.54     5547.96     57.13 o
   2   3   0     3208.52     3146.31     28.41 o
   3   3   0      181.13      186.61      7.18 o
   4   3   0     1024.08     1003.18     16.42 o
   5   3   0      314.39      306.86      9.95 o
   6   3   0       32.32       40.14     12.51 o
   7   3   0      356.91      327.43     21.62 o
   8   3   0        0.45       -3.59     20.40 o
   9   3   0      136.03      143.28     36.09 o
  10   3   0       65.71       92.97     56.46 o
   0   4   0     8503.45     8427.46     98.70 o
   1   4   0      305.52      350.35      7.99 o
   2   4   0     2166.56     1985.94     26.20 o
   3   4   0      204.54      242.44      7.48 o
   4   4   0     2432.52     2454.46     33.76 o
   5   4   0      305.31      333.30     11.16 o
   6   4   0     3491.59     3616.21     48.47 o
   7   4   0      479.10      465.49     27.82 o
   8   4   0     1738.92     1835.60     77.95 o
   9   4   0      109.12       55.98     47.21 o
  10   4   0      947.00     1072.30    105.62 o
   1   5   0      628.74      715.07     13.02 o
   2   5   0     2263.90     2668.19     33.91 o
   3   5   0        7.93       -1.79      4.79 o
   4   5   0      453.85      458.80     12.98 o
   5   5   0       95.02      107.65     12.30 o
   6   5   0     3098.84     3090.61     56.80 o
   7   5   0        5.67        6.93     20.51 o
   8   5   0      521.54      604.89     49.63 o
   9   5   0        1.27      -36.51     36.51 o
  10   5   0      257.38      233.64     71.07 o
   0   6   0     5680.47     5841.73    127.80 o
   1   6   0      249.25      278.26      9.09 o
   2   6   0     6598.25     6817.37     75.90 o
   3   6   0       39.47       36.82      6.67 o
   4   6   0      258.47      273.89     13.30 o
   5   6   0      397.98      389.99     23.72 o
   6   6   0      119.67      136.56     19.25 o
   7   6   0      557.62      554.52     31.63 o
   8   6   0      161.15      217.01     38.38 o
   9   6   0       71.59      129.47     54.03 o
   1   7   0     2661.81     2656.79     34.00 o
   2   7   0       13.57       22.86      7.93 o
   3   7   0       12.06       15.24      8.01 o
   4   7   0      365.20      351.45     26.35 o
   5   7   0      330.43      345.26     27.39 o
   6   7   0        1.15      -13.82     13.82 o
   7   7   0       47.98       52.15     21.51 o
   8   7   0      108.08      134.07     36.36 o
   9   7   0       70.64      145.05     57.92 o
   0   8   0     2171.43     1966.85     68.83 o
   1   8   0      369.93      409.82     17.06 o
   2   8   0     2495.13     2588.31     49.14 o
   3   8   0      414.75      436.61     17.94 o
   4   8   0     3508.45     3605.04     72.82 o
   5   8   0       30.05       40.04     15.78 o
   6   8   0     2517.56     2650.48     66.23 o
   7   8   0      103.39       45.95     47.46 o
   8   8   0      169.09      246.51     43.11 o
   9   8   0      233.90      281.34     74.47 o
   1   9   0     1555.99     1538.03     47.86 o
   2   9   0       17.65       18.82     12.23 o
   3   9   0      658.30      700.42     43.51 o
   4   9   0      166.23      206.56     18.93 o
   5   9   0      296.41      279.20     28.55 o
   6   9   0      118.59      118.12     30.42 o
   7   9   0      650.90      683.46     52.67 o
   8   9   0      168.56      145.54     60.84 o
   0  10   0       30.19       36.57     18.46 o
   1  10   0      233.09      222.84     19.80 o
   2  10   0     6940.41     6807.90    133.23 o
   3  10   0      189.94      203.51     20.59 o
   4  10   0      241.99      275.54     27.87 o
   5  10   0       63.73       72.69     26.54 o
   6  10   0     1303.63     1289.01     68.29 o
   7  10   0      142.85      165.21     43.32 o
   8  10   0      616.43      615.25     89.07 o
   1  11   0      581.29      440.02     59.38 o
   2  11   0      260.00      351.43     55.49 o
   3  11   0        0.02      -24.82     24.82 o
   4  11   0      294.84      330.01     55.49 o
   5  11   0        0.40      -34.32     34.32 o
   6  11   0      177.05      168.12     36.65 o
   7  11   0        1.04       28.97     29.08 o
   0  12   0      283.83      310.06     55.98 o
   1  12   0      354.47      383.07     61.33 o
   2  12   0      509.06      455.60     63.76 o
   3  12   0       16.62        4.38     32.13 o
   4  12   0      862.83      946.72     88.10 o
   5  12   0      340.37      307.62     60.84 o
   6  12   0      581.98      616.22     78.37 o
   1  13   0      116.78      134.83     47.21 o
   2  13   0        9.35      -21.90     35.05 o
   3  13   0      187.93      236.56     58.41 o
   4  13   0       11.18        5.35     36.99 o
   5  13   0       84.95       45.75     44.78 o
   1  14   0        7.46       21.42     42.35 o
   2  14   0      481.31      534.93     80.80 o
   3  14   0        3.02      -33.10     33.10 o
   4  14   0     1094.32     1158.46    109.03 o
   1  15   0      384.03      457.54     81.77 o
  -9   0   1      157.04      189.34     53.06 o
  -7   0   1      100.46       64.37     26.28 o
  -5   0   1      360.59      379.06     12.80 o
  -3   0   1      848.48      742.64     14.20 o
  -1   0   1      519.63      538.41     10.83 o
   1   0   1     2191.90     2087.01     22.47 o
   3   0   1      221.56      207.37      7.77 o
   5   0   1     2347.45     2679.29     40.32 o
   7   0   1      236.12      256.63     83.72 o
   9   0   1     1436.14     1287.93    100.76 o
 -10   1   1     1502.23     1449.48     80.32 o
  -9   1   1        4.95       10.09     50.62 o
  -8   1   1     2872.96     2888.05     97.55 o
  -7   1   1      195.21      222.39     20.24 o
  -6   1   1     1037.61     1023.63     23.49 o
  -5   1   1       50.35       54.27      5.19 o
  -4   1   1      790.14      606.79      9.56 o
  -3   1   1     3292.32     3541.84     29.21 o
  -2   1   1     5115.07     4914.48     38.47 o
  -1   1   1      563.78      560.73      6.29 o
   0   1   1     9873.78     9772.10     86.63 o
   1   1   1     8389.49     8237.97     73.23 o
   2   1   1     6007.14     6171.54     52.57 o
   3   1   1     1785.57     1850.79     19.45 o
   4   1   1       20.33        6.85      4.37 o
   5   1   1      441.24      489.38     10.55 o
   6   1   1      143.51      141.63      9.87 o
   7   1   1     1022.20     1062.79     37.49 o
   8   1   1     4262.81     4158.59     82.49 o
   9   1   1      167.05      201.68     42.59 o
  10   1   1      932.76      944.33     69.85 o
 -10   2   1      202.22      246.88     47.46 o
  -9   2   1        0.74       39.47     50.62 o
  -8   2   1      132.93      113.43     30.80 o
  -7   2   1        8.89       -2.51     13.37 o
  -6   2   1        2.61        3.04      8.85 o
  -5   2   1      626.38      627.05     11.80 o
  -4   2   1     1158.28     1269.16     17.64 o
  -3   2   1     1855.36     1864.16     23.01 o
  -2   2   1     7402.33     7260.96     52.32 o
  -1   2   1      398.18      392.34      6.98 o
   0   2   1        5.83        4.81      2.31 o
   1   2   1      740.35      630.61     10.14 o
   2   2   1     8307.03     8275.69     65.44 o
   3   2   1      268.44      330.34     11.52 o
   4   2   1        7.24       14.40      5.36 o
   5   2   1       91.07      112.56      8.74 o
   6   2   1       35.26       56.34      9.81 o
   7   2   1      175.15      182.01     21.57 o
   8   2   1      350.35      369.74     27.16 o
   9   2   1        0.00      -25.13     25.13 o
  10   2   1      204.97      248.52     46.42 o
 -10   3   1      350.93      395.73     73.01 o
  -9   3   1      186.89      212.80     39.23 o
  -8   3   1     1099.29     1114.48    127.04 o
  -7   3   1      466.79      434.53     23.19 o
  -6   3   1     2344.08     2332.01     47.75 o
  -5   3   1     1095.47     1133.88     18.86 o
  -4   3   1     8058.39     7879.38     73.49 o
  -3   3   1        7.28        0.42      4.12 o
  -2   3   1      343.31      244.80      5.75 o
  -1   3   1      187.53      179.14      7.94 o
   0   3   1    17679.60    17032.99    148.19 o
   1   3   1     5121.28     5288.16     51.80 o
   2   3   1     7359.71     7349.07     61.91 o
   3   3   1      158.12      165.41      7.37 o
   4   3   1     4809.81     4843.97     47.64 o
   5   3   1      994.83     1032.67     20.60 o
   6   3   1     1744.63     1719.33     35.08 o
   7   3   1      253.49      272.67     20.41 o
   8   3   1      523.56      568.15     31.57 o
   9   3   1        4.49      -26.79     26.79 o
  10   3   1      942.51     1053.81    103.19 o
 -10   4   1      256.49      262.36     70.09 o
  -9   4   1       41.54       30.67     44.29 o
  -8   4   1      206.16      170.66     45.75 o
  -7   4   1       66.32       53.14     16.60 o
  -6   4   1        1.48       12.23      9.62 o
  -5   4   1       59.55       65.62      7.36 o
  -4   4   1      357.86      383.52     11.10 o
  -3   4   1      411.25      463.72      9.69 o
  -2   4   1       97.71       97.75      6.54 o
  -1   4   1     2692.80     2520.77     29.70 o
   0   4   1      232.66      277.81      6.75 o
   1   4   1     6627.35     6659.51     65.28 o
   2   4   1     1844.40     1948.98     26.09 o
   3   4   1      837.01      903.02     13.73 o
   4   4   1      917.23     1000.83     18.39 o
   5   4   1     1509.02     1630.62     27.94 o
   6   4   1      231.49      282.51     24.92 o
   7   4   1       11.59        5.47     15.37 o
   8   4   1      378.47      332.08     31.00 o
   9   4   1       69.41       57.44     46.73 o
  10   4   1      200.48      190.80     65.71 o
 -10   5   1      684.49      680.96     93.94 o
  -9   5   1      192.05       92.97     48.19 o
  -8   5   1     1096.91     1079.58     62.50 o
  -7   5   1      354.15      411.73     27.19 o
  -6   5   1      427.98      480.56     22.72 o
  -5   5   1      193.50      176.01     11.40 o
  -4   5   1     1278.61     1185.35     18.92 o
  -3   5   1     1307.95     1442.61     19.76 o
  -2   5   1     6861.53     6651.55     67.84 o
  -1   5   1      228.47      244.31      9.38 o
   0   5   1    15428.78    15841.62    133.22 o
   1   5   1    10932.92    11325.42     94.51 o
   2   5   1    11081.21    10844.17    103.71 o
   3   5   1       10.55       17.76      5.50 o
   4   5   1     1724.80     1677.32     26.65 o
   5   5   1     1204.95     1254.46     25.80 o
   6   5   1      651.92      736.03     31.39 o
   7   5   1       28.31       30.20     16.44 o
   8   5   1      321.17      377.80     35.93 o
   9   5   1       19.79       34.07     43.32 o
  10   5   1      321.85      293.02     73.99 o
 -10   6   1       12.24        1.95     49.16 o
  -9   6   1      186.44      222.93     64.25 o
  -8   6   1        0.01       29.16     28.73 o
  -7   6   1       97.60      139.12     24.13 o
  -6   6   1     1297.90     1299.27     55.71 o
  -5   6   1       65.80       72.58     13.73 o
  -4   6   1      134.77      172.04     11.39 o
  -3   6   1       35.69       25.00      6.18 o
  -2   6   1      516.22      511.18     19.13 o
  -1   6   1      142.43      147.94      9.52 o
   0   6   1      462.31      474.53     12.71 o
   1   6   1     1676.42     1737.75     22.27 o
   2   6   1     2084.85     2372.73     35.02 o
   3   6   1     1273.75     1288.33     23.22 o
   4   6   1       98.05       85.41     10.04 o
   5   6   1      601.61      543.43     22.96 o
   6   6   1     5542.62     5434.76     87.77 o
   7   6   1      449.59      498.97     30.33 o
   8   6   1       12.02       28.91     59.14 o
   9   6   1        4.72       60.36     52.08 o
  -9   7   1       54.59       36.02     51.60 o
  -8   7   1     1105.45     1173.68     87.61 o
  -7   7   1       18.87       -3.09     17.18 o
  -6   7   1     1912.70     1921.39     82.97 o
  -5   7   1     1522.63     1520.54     38.37 o
  -4   7   1     1607.05     1649.06     37.01 o
  -3   7   1      279.17      279.44     14.05 o
  -2   7   1     2148.85     2074.46     35.37 o
  -1   7   1     1965.65     1936.98     29.19 o
   0   7   1      258.32      199.44     14.44 o
   1   7   1       22.13       18.96      5.45 o
   2   7   1     4743.79     4764.89     63.51 o
   3   7   1      219.56      220.47     15.74 o
   4   7   1      145.21      168.15     18.20 o
   5   7   1      377.02      341.82     20.40 o
   6   7   1     2386.01     2483.74     60.72 o
   7   7   1      147.90      143.27     25.75 o
   8   7   1      140.18      166.04     51.84 o
   9   7   1      229.19      281.34     70.58 o
  -9   8   1       80.23       37.97     51.11 o
  -8   8   1        6.28       24.40     30.42 o
  -7   8   1       11.29        5.93     21.59 o
  -6   8   1      143.11      133.89     22.69 o
  -5   8   1       34.21        6.68     13.93 o
  -4   8   1     1449.78     1431.89     43.08 o
  -3   8   1       59.96       61.32     10.31 o
  -2   8   1       61.57       73.64     12.41 o
  -1   8   1       75.50       80.71     11.67 o
   0   8   1       31.98       10.43     11.09 o
   1   8   1      963.71      927.86     28.66 o
   2   8   1      169.20      169.26     14.78 o
   3   8   1      496.74      493.71     22.48 o
   4   8   1       98.09       79.27     14.29 o
   5   8   1      431.88      377.05     26.09 o
   6   8   1        1.74       -5.98     15.56 o
   7   8   1       30.35       47.83     47.46 o
   8   8   1      190.67      197.24     39.74 o
   9   8   1      122.50      163.55     68.14 o
  -8   9   1      993.25     1168.19    103.68 o
  -7   9   1       55.68       25.23     33.10 o
  -6   9   1      913.65      985.18     77.39 o
  -5   9   1       31.32       30.27     18.31 o
  -4   9   1     3762.42     3754.56     68.39 o
  -3   9   1        3.01       -0.26     11.64 o
  -2   9   1     1668.97     1876.35     42.39 o
  -1   9   1     1365.62     1429.54     37.81 o
   0   9   1      499.08      514.94     23.21 o
   1   9   1        2.04        0.42     10.47 o
   2   9   1      346.32      318.69     19.62 o
   3   9   1     1033.51      997.32     32.38 o
   4   9   1     1750.15     1863.81     61.87 o
   5   9   1      147.54      191.24     32.11 o
   6   9   1     1513.74     1491.28     71.39 o
   7   9   1       19.75       47.88     49.16 o
   8   9   1      186.47      189.34     62.30 o
  -8  10   1       12.19      -16.06     44.78 o
  -7  10   1      123.74      181.53     37.74 o
  -6  10   1      334.39      291.18     57.44 o
  -5  10   1     1205.56     1114.61     65.95 o
  -4  10   1       94.96       96.79     46.48 o
  -3  10   1      322.75      318.76     23.54 o
  -2  10   1       55.75       76.63     19.23 o
  -1  10   1      219.66      202.45     18.66 o
   0  10   1        0.77        9.12     10.98 o
   1  10   1      225.79      235.55     20.64 o
   2  10   1        2.91       14.44     15.18 o
   3  10   1      207.45      204.18     24.66 o
   4  10   1      233.33      229.18     26.29 o
   5  10   1      217.70      203.39     38.94 o
   6  10   1      423.93      468.48     46.28 o
   7  10   1        0.50       38.39     29.31 o
   8  10   1       29.32       48.19     56.95 o
  -7  11   1       54.04       73.99     53.54 o
  -6  11   1      538.55      496.45     48.87 o
  -5  11   1        0.84      -24.06     36.51 o
  -4  11   1     1951.45     1788.31    110.00 o
  -3  11   1      210.80      249.21     50.13 o
  -2  11   1     3396.98     3620.91    161.60 o
  -1  11   1      186.34      165.71     19.94 o
   0  11   1     7393.08     7320.48    138.83 o
   1  11   1        2.06      -25.31     25.31 o
   2  11   1     2356.68     2441.04    130.93 o
   3  11   1       80.29       97.84     38.94 o
   4  11   1     1262.94     1202.75     92.48 o
   5  11   1       62.63       44.05     27.44 o
   6  11   1      854.43      905.15     61.82 o
   7  11   1       26.08      -25.56     25.56 o
  -6  12   1       28.06       23.85     36.99 o
  -5  12   1        1.08       -2.92     31.64 o
  -4  12   1       69.92      124.61     46.24 o
  -3  12   1       38.91        7.79     34.07 o
  -2  12   1        6.29      -26.77     29.20 o
  -1  12   1        2.93      -10.22     29.20 o
   0  12   1        4.66        6.33     21.28 o
   1  12   1      437.41      459.00     65.71 o
   2  12   1       23.36      -11.68     30.18 o
   3  12   1       56.33       30.18     36.51 o
   4  12   1        1.81       20.93     32.61 o
   5  12   1        1.69      -11.20     32.13 o
   6  12   1        4.99      123.15     47.21 o
  -5  13   1        0.69       13.14     38.94 o
  -4  13   1      812.99      925.79     94.43 o
  -3  13   1      146.30      169.39     53.54 o
  -2  13   1     1090.85     1175.49    101.24 o
  -1  13   1      155.36      183.02     53.06 o
   0  13   1      309.90      343.16     65.22 o
   1  13   1      137.64      191.78     54.52 o
   2  13   1     1263.28     1380.41    108.06 o
   3  13   1       40.76       10.71     39.43 o
   4  13   1     1741.05     1922.16    129.47 o
   5  13   1       87.15       36.99     44.78 o
  -4  14   1       63.00       33.10     43.81 o
  -3  14   1       81.23       68.14     44.29 o
  -2  14   1       22.94       33.59     42.83 o
  -1  14   1      182.05      174.74     55.98 o
   0  14   1       23.97      116.82     50.62 o
   1  14   1        5.01      -11.68     35.53 o
   2  14   1      118.70      174.74     55.49 o
   3  14   1        0.08      -13.14     36.02 o
   4  14   1        8.30      -32.61     36.02 o
   1  15   1       45.80       18.50     44.29 o
 -10   0   2        4.34       31.15     43.81 o
  -8   0   2      265.25      258.95     51.11 o
  -6   0   2     5538.32     6077.67    112.26 o
  -4   0   2    10090.14    10048.43    108.91 o
  -2   0   2    48759.98    46822.09    411.98 o
   0   0   2    32613.57    31124.76    554.07 o
   2   0   2     6209.39     6254.96     72.43 o
   4   0   2      755.12      759.61     16.51 o
   6   0   2     2055.10     2099.51     61.31 o
   8   0   2     2751.34     3043.65    120.96 o
  10   0   2      816.11      760.79     86.64 o
 -10   1   2       57.55       92.00     37.51 o
  -9   1   2       81.10       54.84     33.59 o
  -8   1   2        0.00       -5.70     21.61 o
  -7   1   2      311.07      312.83     21.93 o
  -6   1   2      106.16       92.33      9.96 o
  -5   1   2     1902.91     2086.23     26.40 o
  -4   1   2        4.77        1.93      4.52 o
  -3   1   2      876.86      841.08     14.22 o
  -2   1   2     3808.19     3785.42     31.99 o
  -1   1   2     1158.10     1212.59     10.94 o
   0   1   2     3634.27     3711.23     40.55 o
   1   1   2      703.40      609.80      8.34 o
   2   1   2        1.65        4.92      2.96 o
   3   1   2        0.09        5.01      3.93 o
   4   1   2      499.45      534.33     13.12 o
   5   1   2      123.24      161.50      7.86 o
   6   1   2      108.91      106.07      8.67 o
   7   1   2        3.28       -5.31     17.90 o
   8   1   2       73.47       52.96     19.20 o
   9   1   2      385.84      344.11     44.05 o
  10   1   2      109.26       85.98     46.24 o
 -10   2   2      353.30      461.56     77.15 o
  -9   2   2       93.20      106.79     32.80 o
  -8   2   2     3577.59     3447.10    108.14 o
  -7   2   2      147.54      124.33     17.64 o
  -6   2   2     1618.31     1622.05     39.40 o
  -5   2   2      167.41      156.22      5.83 o
  -4   2   2     5640.57     5402.98     52.12 o
  -3   2   2     7266.81     7756.15     65.75 o
  -2   2   2     1387.70     1399.09     14.26 o
  -1   2   2      601.90      742.60     10.25 o
   0   2   2     2275.73     2323.05     19.79 o
   1   2   2    11910.90    11349.06     95.55 o
   2   2   2    34181.21    34119.35    261.89 o
   3   2   2     5624.76     5953.46     57.06 o
   4   2   2     5569.45     5667.04     51.15 o
   5   2   2      499.62      567.64     15.59 o
   6   2   2     2285.70     2239.39     33.81 o
   7   2   2       78.57       54.79     15.38 o
   8   2   2     1545.53     1531.39     56.13 o
   9   2   2        7.35       28.45     28.36 o
  10   2   2      974.35     1038.23    113.17 o
 -10   3   2        1.78      -41.37     41.37 o
  -9   3   2      448.76      484.37     67.41 o
  -8   3   2       51.71       -0.52     23.53 o
  -7   3   2       56.37       52.84     14.01 o
  -6   3   2      267.22      262.17     16.68 o
  -5   3   2      490.82      446.85     11.69 o
  -4   3   2      431.37      494.88     10.61 o
  -3   3   2     3030.45     3112.99     29.43 o
  -2   3   2       26.50       57.19      3.99 o
  -1   3   2       17.64       12.30      3.64 o
   0   3   2      620.71      676.48      8.97 o
   1   3   2     2623.20     2599.70     29.42 o
   2   3   2      784.46      841.28     16.70 o
   3   3   2       64.16      100.46      6.70 o
   4   3   2     1890.32     1935.01     25.14 o
   5   3   2      143.30      148.84      8.90 o
   6   3   2      312.30      332.52     15.88 o
   7   3   2      362.99      377.97     23.08 o
   8   3   2      333.31      355.71     26.82 o
   9   3   2      159.00      137.49     37.66 o
  10   3   2       43.93       42.35     53.06 o
 -10   4   2     1511.04     1384.80    115.85 o
  -9   4   2      108.14      152.35     51.60 o
  -8   4   2     1071.70     1061.60     89.07 o
  -7   4   2     2429.36     2382.04     57.18 o
  -6   4   2     3597.49     3625.20     51.26 o
  -5   4   2      941.31      938.82     17.81 o
  -4   4   2      175.26      130.74      7.24 o
  -3   4   2     1081.37     1171.86     15.51 o
  -2   4   2      104.79       65.45      4.84 o
  -1   4   2     5523.55     5639.15     56.17 o
   0   4   2     5043.94     4951.92     41.38 o
   1   4   2     1525.06     1455.22     23.47 o
   2   4   2     7470.55     7057.34     70.36 o
   3   4   2        8.35       41.55      4.91 o
   4   4   2     7917.63     7690.33     74.40 o
   5   4   2      608.98      581.20     16.56 o
   6   4   2     2011.87     2074.91     46.68 o
   7   4   2      122.76      137.91     23.25 o
   8   4   2     1266.35     1251.69     75.66 o
   9   4   2       11.96       41.37     43.81 o
  10   4   2      344.06      314.44     74.47 o
 -10   5   2        0.32      -37.48     37.48 o
  -9   5   2      131.87       90.53     47.70 o
  -8   5   2     1321.68     1261.65    100.76 o
  -7   5   2        3.09       -5.45     13.43 o
  -6   5   2     1056.21     1098.33     43.73 o
  -5   5   2       74.43       66.41      8.25 o
  -4   5   2       46.45       66.08      6.36 o
  -3   5   2        9.51       -0.80      4.41 o
  -2   5   2     1671.98     1645.83     20.83 o
  -1   5   2       46.89       68.63      6.35 o
   0   5   2      294.55      263.13      7.74 o
   1   5   2      312.29      354.87      9.90 o
   2   5   2      101.75      115.02      8.22 o
   3   5   2     1371.77     1382.75     23.89 o
   4   5   2     1072.95     1106.58     23.91 o
   5   5   2      150.82      141.94     10.73 o
   6   5   2      323.21      360.23     40.61 o
   7   5   2      361.83      324.49     27.96 o
   8   5   2       89.88       95.51     24.54 o
   9   5   2      230.43      208.81     61.82 o
  10   5   2       66.44       34.07     55.49 o
 -10   6   2      389.05      458.52     85.18 o
  -9   6   2       18.46        9.25     42.35 o
  -8   6   2     2011.66     2139.25    129.96 o
  -7   6   2     1191.15     1228.89     69.61 o
  -6   6   2      166.44      183.37     25.68 o
  -5   6   2      849.80      816.94     28.05 o
  -4   6   2      886.54      939.83     21.87 o
  -3   6   2      687.91      736.84     17.44 o
  -2   6   2     3137.03     3084.14     37.62 o
  -1   6   2     1176.97     1192.39     20.78 o
   0   6   2     3084.36     3146.78     37.40 o
   1   6   2      150.91      149.16      7.17 o
   2   6   2     9604.54     9574.14    101.38 o
   3   6   2     1295.71     1350.01     26.22 o
   4   6   2      396.47      357.93     15.13 o
   5   6   2      100.41       95.61     12.76 o
   6   6   2     1964.84     2023.69     57.99 o
   7   6   2        5.16       -7.56     15.19 o
   8   6   2      438.48      414.82     35.97 o
   9   6   2      139.44       97.35     55.00 o
  -9   7   2      157.34       47.70     47.70 o
  -8   7   2       24.15      -25.31     36.02 o
  -7   7   2        4.05      -12.98     16.51 o
  -6   7   2      223.52      219.73     22.33 o
  -5   7   2       27.95       35.33     14.12 o
  -4   7   2      110.13      113.88     10.76 o
  -3   7   2        4.31        6.24      6.51 o
  -2   7   2        0.00        1.45      6.23 o
  -1   7   2      207.24      252.08     14.32 o
   0   7   2      333.49      325.01     18.97 o
   1   7   2      614.30      643.85     15.40 o
   2   7   2      107.38      102.82     11.93 o
   3   7   2       13.49       17.84     10.28 o
   4   7   2      481.69      490.71     25.77 o
   5   7   2      424.79      448.86     22.56 o
   6   7   2        7.35       -0.19     12.70 o
   7   7   2        9.05       12.12     19.67 o
   8   7   2       59.03       73.91     25.66 o
   9   7   2       51.83       -7.79     46.24 o
  -9   8   2       45.78        3.41     47.21 o
  -8   8   2      283.69      293.51     63.76 o
  -7   8   2      896.48     1040.75     72.53 o
  -6   8   2     2599.56     2575.29     64.46 o
  -5   8   2      174.09      174.18     20.08 o
  -4   8   2       90.03       85.57     12.52 o
  -3   8   2      135.79      126.71     11.36 o
  -2   8   2     3708.54     3556.35     55.37 o
  -1   8   2       11.48       24.97      8.28 o
   0   8   2     1757.39     1856.42     39.28 o
   1   8   2      903.91      915.65     26.28 o
   2   8   2     6600.23     6679.53    112.55 o
   3   8   2     1997.92     1959.37     43.40 o
   4   8   2     5622.26     5652.15     88.39 o
   5   8   2      119.36      108.62     18.56 o
   6   8   2     2209.45     2403.03     56.30 o
   7   8   2      145.48      170.63     58.17 o
   8   8   2      753.66      868.48     64.34 o
   9   8   2        1.10      -45.27     46.24 o
  -8   9   2       40.27       38.94     49.16 o
  -7   9   2       69.08      124.12     51.60 o
  -6   9   2      221.91      224.90     53.06 o
  -5   9   2        7.07        4.34     16.76 o
  -4   9   2      116.24      165.57     18.16 o
  -3   9   2      482.89      475.29     18.47 o
  -2   9   2       51.18       60.64     13.62 o
  -1   9   2      391.45      430.79     20.46 o
   0   9   2       77.30       87.35     13.14 o
   1   9   2        3.44       15.41     14.03 o
   2   9   2      385.70      419.03     21.57 o
   3   9   2        6.06       -1.41     11.03 o
   4   9   2        3.38       -6.82     11.56 o
   5   9   2      277.01      267.56     52.08 o
   6   9   2       19.40       26.93     25.99 o
   7   9   2       15.22      -27.24     34.80 o
   8   9   2        6.58      -15.89     31.44 o
  -8  10   2     1038.79     1282.58    112.93 o
  -7  10   2      109.23      112.44     49.65 o
  -6  10   2      380.14      433.18     74.72 o
  -5  10   2       49.81       72.63     30.18 o
  -4  10   2      766.46      742.18     39.23 o
  -3  10   2        1.91       -8.71     12.71 o
  -2  10   2     1551.13     1538.09     38.61 o
  -1  10   2      312.88      380.17     20.20 o
   0  10   2       87.50       90.32     14.23 o
   1  10   2      217.33      263.53     24.39 o
   2  10   2     1678.30     1581.64     63.15 o
   3  10   2        2.43        2.97     15.11 o
   4  10   2      971.29      943.85     60.93 o
   5  10   2       29.80       10.06     23.01 o
   6  10   2     1768.75     1718.62     78.63 o
   7  10   2      186.02      230.57     40.43 o
   8  10   2      352.75      354.35     75.93 o
  -7  11   2        3.89      -41.37     41.37 o
  -6  11   2       98.81       64.91     55.00 o
  -5  11   2      234.60      214.82     35.61 o
  -4  11   2        5.03      -19.96     26.77 o
  -3  11   2       31.20       28.72     30.67 o
  -2  11   2      232.54      282.93     21.58 o
  -1  11   2      269.68      226.35     25.12 o
   0  11   2        5.28        6.47     13.79 o
   1  11   2      396.35      422.50     60.36 o
   2  11   2      111.96      107.08     38.94 o
   3  11   2       33.24       85.67     37.48 o
   4  11   2        5.98       -0.97     29.20 o
   5  11   2        5.11      -29.08     30.42 o
   6  11   2       63.70       44.68     30.06 o
   7  11   2      367.20      272.58     44.80 o
  -6  12   2      539.26      655.65     81.77 o
  -5  12   2      194.59      241.91     57.92 o
  -4  12   2      211.99      202.00     50.62 o
  -3  12   2      180.31      179.61     46.73 o
  -2  12   2     1087.39     1178.90     93.46 o
  -1  12   2        0.70      -20.74     20.93 o
   0  12   2     2010.57     1905.61    118.28 o
   1  12   2      208.49      162.57     46.73 o
   2  12   2     1302.83     1391.61    101.73 o
   3  12   2        0.05       40.40     37.97 o
   4  12   2      710.18      624.50     73.99 o
   5  12   2      131.76      134.83     47.21 o
   6  12   2      357.30      367.49     67.66 o
  -5  13   2       82.36      104.16     49.16 o
  -4  13   2       91.84       66.20     45.27 o
  -3  13   2        4.74       -7.79     35.05 o
  -2  13   2       79.51       60.36     44.78 o
  -1  13   2      178.70      217.58     54.03 o
   0  13   2       95.66       -0.49     35.05 o
   1  13   2        6.75      -12.66     32.13 o
   2  13   2       18.53       21.90     35.05 o
   3  13   2       41.59       35.05     38.94 o
   4  13   2        0.47       36.02     39.43 o
   5  13   2      212.60      331.96     67.17 o
  -4  14   2      920.62     1125.36    106.11 o
  -3  14   2       34.74        1.95     42.35 o
  -2  14   2      191.42       80.80     47.70 o
   0  14   2      412.41      495.51     76.42 o
   1  14   2       42.52        2.92     38.94 o
   2  14   2      262.20      313.47     66.20 o
   3  14   2       75.54       68.63     46.73 o
  -9   0   3       92.90       92.00     41.86 o
  -7   0   3       24.06       13.05     18.07 o
  -5   0   3     3410.60     3632.54     63.13 o
  -3   0   3     6560.01     7049.75     95.52 o
  -1   0   3    39269.39    36669.62    450.60 o
   1   0   3     3757.31     3597.93     43.76 o
   3   0   3    20818.67    21042.35    216.26 o
   5   0   3      456.47      474.76     18.90 o
   7   0   3      133.25      112.12     27.32 o
   9   0   3      641.84      682.91     76.42 o
 -10   1   3      901.01      841.53     73.01 o
  -9   1   3        9.36       11.24     25.60 o
  -8   1   3      622.54      575.85     47.21 o
  -7   1   3       48.44       67.56     15.05 o
  -6   1   3      221.14      209.37     11.70 o
  -5   1   3      558.82      637.79     13.84 o
  -4   1   3     6771.96     6860.10     60.42 o
  -3   1   3       11.47       23.01      3.80 o
  -2   1   3      213.98      157.71      5.20 o
  -1   1   3     1517.06     1604.81     14.69 o
   0   1   3    18869.43    18038.37    157.17 o
   1   1   3     7897.20     7856.82     60.54 o
   2   1   3     2236.48     1848.28     18.80 o
   3   1   3      166.51      192.83      6.47 o
   4   1   3     5408.52     5493.13     49.94 o
   5   1   3      214.82      244.33      9.52 o
   6   1   3      479.90      437.82     15.15 o
   7   1   3      340.14      340.97     23.34 o
   8   1   3     1582.58     1626.35     63.47 o
   9   1   3      188.82      196.86     39.22 o
  10   1   3      838.34      907.83     68.32 o
 -10   2   3       87.50       46.24     34.34 o
  -9   2   3      517.72      617.22     51.73 o
  -8   2   3        8.34       -5.53     29.69 o
  -7   2   3      704.21      602.95     27.13 o
  -6   2   3      553.29      524.98     27.94 o
  -5   2   3      560.55      540.86     13.96 o
  -4   2   3       23.82       43.90      6.35 o
  -3   2   3     6798.25     7093.37     60.58 o
  -2   2   3     1481.12     1397.09     14.79 o
  -1   2   3       14.29       27.80      4.11 o
   0   2   3     8170.55     8080.35     68.85 o
   1   2   3    14357.20    14653.59    114.86 o
   2   2   3      410.06      358.69      9.42 o
   3   2   3     2086.90     2078.22     24.39 o
   4   2   3     1047.16     1062.90     16.94 o
   5   2   3      365.18      414.24     11.89 o
   6   2   3       21.74       30.94      8.45 o
   7   2   3      425.05      469.80     25.05 o
   8   2   3       15.54       16.07     17.74 o
   9   2   3        0.28       27.11     38.21 o
  10   2   3       49.68       21.26     36.25 o
 -10   3   3      743.59      720.87     90.53 o
  -9   3   3       23.68       15.89     29.16 o
  -8   3   3     2050.51     1947.98     77.71 o
  -7   3   3     1164.72     1165.10     36.92 o
  -6   3   3     3408.51     3497.52     58.34 o
  -5   3   3     1167.99     1237.86     18.80 o
  -4   3   3     4633.66     4523.57     41.23 o
  -3   3   3      334.72      420.70      8.93 o
  -2   3   3     4095.88     3940.89     37.70 o
  -1   3   3       86.52       41.11      4.95 o
   0   3   3     6662.78     6207.22     46.93 o
   1   3   3    15998.68    15895.90    125.93 o
   2   3   3    15532.22    15528.19    131.97 o
   3   3   3      997.27     1019.98     18.39 o
   4   3   3     6163.18     6085.22     58.57 o
   5   3   3      549.86      533.15     14.48 o
   6   3   3     2569.27     2688.88     43.35 o
   7   3   3      359.50      355.49     22.95 o
   8   3   3      648.01      679.13     34.30 o
   9   3   3       21.38        3.60     31.61 o
  10   3   3      538.74      638.61     86.64 o
 -10   4   3        1.25      -35.53     35.53 o
  -9   4   3       11.32      -25.80     37.97 o
  -8   4   3       99.81      173.77     48.67 o
  -7   4   3      326.95      354.50     27.54 o
  -6   4   3      580.22      571.06     20.41 o
  -5   4   3      285.73      285.78     10.23 o
  -4   4   3      139.12      169.49      7.67 o
  -3   4   3        7.15       14.06      4.02 o
  -2   4   3        3.78        5.30      4.07 o
  -1   4   3       91.57      100.10      5.49 o
   0   4   3     3715.38     3657.81     34.30 o
   1   4   3     1680.82     1801.29     23.26 o
   2   4   3       35.59       42.99      6.81 o
   3   4   3      687.32      688.45     15.26 o
   4   4   3       84.26       68.99      7.31 o
   5   4   3       91.48       67.47      9.09 o
   6   4   3        9.07        2.71     14.07 o
   7   4   3      932.18      914.36     38.12 o
   8   4   3        0.53       -6.68     21.14 o
   9   4   3      119.23      188.86     60.36 o
  10   4   3      283.92      338.78     73.01 o
 -10   5   3      648.55      707.73     92.00 o
  -9   5   3      143.44       82.75     49.65 o
  -8   5   3     1125.99     1241.69     99.78 o
  -7   5   3     1247.28     1296.73     42.66 o
  -6   5   3      937.48      928.25     29.14 o
  -5   5   3       48.31       49.43      7.57 o
  -4   5   3     2329.69     2305.78     27.90 o
  -3   5   3     3644.40     3905.25     36.49 o
  -2   5   3     8820.37     8974.26     76.73 o
  -1   5   3        5.86        6.74      4.64 o
   0   5   3     7317.81     7021.15     65.35 o
   1   5   3    17269.36    19011.78    185.77 o
   2   5   3     8589.08     8569.78     92.46 o
   3   5   3     1179.16     1311.20     25.72 o
   4   5   3     1864.82     1815.54     33.33 o
   5   5   3      534.69      531.78     16.91 o
   6   5   3       19.96       15.89     13.17 o
   7   5   3     1256.11     1180.25     42.68 o
   8   5   3      303.84      323.44     32.89 o
   9   5   3      400.74      303.24     66.68 o
  10   5   3      334.29      387.45     79.83 o
 -10   6   3       13.81      -29.20     49.65 o
  -9   6   3      324.55      350.94     70.58 o
  -8   6   3      430.56      238.02     56.95 o
  -7   6   3      135.38      156.11     80.07 o
  -6   6   3        1.63      -12.41     12.41 o
  -5   6   3      606.39      602.05     23.55 o
  -4   6   3     2869.26     2862.74     41.14 o
  -3   6   3      122.42      100.54      6.31 o
  -2   6   3     1386.18     1440.70     19.83 o
  -1   6   3       38.25       37.70      6.07 o
   0   6   3     1071.14     1105.86     19.61 o
   1   6   3      235.83      271.63     10.05 o
   2   6   3     2894.27     2901.65     40.67 o
   3   6   3      769.87      719.04     23.60 o
   4   6   3      223.89      229.10     16.58 o
   5   6   3      334.62      358.97     17.21 o
   6   6   3      144.31      134.69     17.47 o
   7   6   3      793.85      752.35     36.86 o
   8   6   3        5.24       -8.86     21.28 o
   9   6   3       76.77       18.98     50.62 o
  -9   7   3      103.11       40.40     47.21 o
  -8   7   3     1855.42     1992.26    128.50 o
  -7   7   3        0.13       -8.49     21.90 o
  -6   7   3     2476.17     2541.21    123.23 o
  -5   7   3       88.44      108.25     16.80 o
  -4   7   3      345.16      369.17     21.85 o
  -3   7   3      444.60      459.11     14.45 o
  -2   7   3      906.50      836.16     15.50 o
  -1   7   3      848.77      867.85     18.10 o
   0   7   3    11387.61    11512.09    128.83 o
   1   7   3      148.05      121.73      8.27 o
   2   7   3     4807.00     4673.76     70.73 o
   3   7   3     2262.33     2349.41     46.52 o
   4   7   3     5582.24     5551.94     85.41 o
   5   7   3      655.82      681.59     31.60 o
   6   7   3     2043.09     2149.38     51.36 o
   7   7   3       41.86       33.81     24.91 o
   8   7   3      497.65      550.78     41.05 o
   9   7   3       31.65       11.20     51.11 o
  -9   8   3       40.81       52.08     54.03 o
  -8   8   3        2.15      -33.59     38.45 o
  -7   8   3        5.97      -26.28     32.61 o
  -6   8   3       12.65        5.54     15.12 o
  -5   8   3      179.56      166.28     20.00 o
  -4   8   3      754.47      745.61     23.98 o
  -3   8   3      360.80      395.33     15.73 o
  -2   8   3       60.06       62.89      9.20 o
  -1   8   3      327.19      380.15     20.92 o
   0   8   3       68.35       77.92     11.24 o
   1   8   3       27.51       19.42      9.80 o
   2   8   3      804.61      800.06     26.41 o
   3   8   3      786.44      785.13     36.46 o
   4   8   3      173.88      181.34     19.55 o
   5   8   3      457.48      427.71     27.77 o
   6   8   3       97.01       68.80     26.30 o
   7   8   3       19.28       42.53     27.02 o
   8   8   3       30.66        0.25     23.06 o
   9   8   3      387.13      337.80     79.83 o
  -8   9   3      752.59      705.30     87.13 o
  -7   9   3        0.92      -35.05     35.05 o
  -6   9   3     2494.44     2603.80     99.30 o
  -5   9   3       59.94       57.32     19.76 o
  -4   9   3       16.13        9.99     13.18 o
  -3   9   3     3327.10     3325.50     61.57 o
  -2   9   3     2373.49     2477.84     39.07 o
  -1   9   3       51.23       65.76     11.98 o
   0   9   3      780.53      764.85     25.93 o
   1   9   3      554.63      592.90     41.80 o
   2   9   3     2873.09     3003.88     56.01 o
   3   9   3      878.23      943.04     31.39 o
   4   9   3     2539.34     2625.75     55.67 o
   5   9   3      459.10      442.17     41.13 o
   6   9   3      615.28      612.00     50.07 o
   7   9   3       37.48       52.49     29.31 o
   8   9   3      151.81      182.54     33.31 o
  -8  10   3      104.10      117.79     57.92 o
  -7  10   3       59.75       91.02     50.62 o
  -6  10   3       34.01       42.15     33.34 o
  -5  10   3        2.32       -0.35     21.46 o
  -4  10   3      155.67      173.10     24.34 o
  -3  10   3      696.27      645.92     30.42 o
  -2  10   3     3316.82     3331.85     72.25 o
  -1  10   3      767.07      707.08     24.53 o
   0  10   3       76.54       82.62     13.53 o
   1  10   3      287.61      299.44     21.99 o
   2  10   3      384.53      356.95     27.56 o
   3  10   3      148.15      120.72     18.22 o
   4  10   3      305.07      353.00     30.77 o
   5  10   3       32.83       -6.60     21.90 o
   6  10   3        9.64      -20.01     22.86 o
   7  10   3        0.00        8.45     26.89 o
   8  10   3       13.47        2.92     53.54 o
  -7  11   3       26.40      -33.59     42.35 o
  -6  11   3     1941.24     2071.65     87.93 o
  -5  11   3       75.06       86.98     35.53 o
  -4  11   3      291.45      396.70     61.33 o
  -3  11   3       20.58       18.98     32.61 o
  -2  11   3     3978.62     4306.74    181.56 o
  -1  11   3      424.02      470.09     28.66 o
   0  11   3     2147.91     2270.60     85.67 o
   1  11   3       70.46       33.59     32.13 o
   2  11   3     2375.62     2208.37    122.66 o
   3  11   3       15.94       -3.89     28.23 o
   4  11   3      501.44      575.82     69.12 o
   5  11   3        0.03      -22.63     22.63 o
   6  11   3     1459.85     1396.60     74.50 o
   7  11   3       57.69      -28.51     29.20 o
  -6  12   3        3.48       43.32     38.45 o
  -5  12   3       26.40        9.73     35.53 o
  -4  12   3        0.14        5.35     32.61 o
  -3  12   3       41.14      141.16     45.75 o
  -2  12   3       32.13        3.41     31.15 o
  -1  12   3      182.18      177.80     34.56 o
   0  12   3        2.00       -1.46     32.13 o
   1  12   3      188.76      183.50     49.65 o
   2  12   3      463.84      439.05     64.25 o
   3  12   3        0.79      -18.98     29.69 o
   4  12   3      503.57      611.35     75.45 o
   5  12   3        8.61      -20.44     37.48 o
   6  12   3       11.19       23.36     40.40 o
  -5  13   3       51.69       88.10     44.29 o
  -4  13   3       12.94       10.22     36.02 o
  -3  13   3       10.69       12.17     32.61 o
  -2  13   3      694.43      758.84     84.69 o
  -1  13   3        0.01       13.24     30.18 o
   0  13   3      310.81      295.94     59.38 o
   1  13   3       92.41      161.60     50.13 o
   2  13   3     1342.03     1066.95     96.86 o
   3  13   3        4.98       46.73     40.89 o
   4  13   3     1483.26     1549.80    115.85 o
   5  13   3       23.45      126.07     50.62 o
  -4  14   3       73.35       69.60     47.70 o
  -3  14   3       10.91        6.33     41.37 o
  -2  14   3       10.27      -29.20     36.02 o
   0  14   3      512.59      391.83     69.60 o
   1  14   3        1.86      -21.90     34.56 o
   2  14   3       22.18       53.06     42.83 o
   3  14   3        8.83       12.17     37.48 o
   0  15   3     1678.76     1706.05    131.42 o
 -10   0   4       41.40       62.79     48.19 o
  -8   0   4     1437.03     1592.15    100.76 o
  -6   0   4     5161.87     5286.36     99.93 o
  -4   0   4     6380.76     6382.08    108.43 o
  -2   0   4    12659.72    13522.74    151.68 o
   0   0   4     1995.98     2379.34     45.70 o
   2   0   4    16305.07    15690.36    175.09 o
   4   0   4     2619.58     2368.98     40.11 o
   6   0   4     1015.60     1108.05     32.58 o
   8   0   4      801.86      805.91     73.01 o
  10   0   4      160.99       93.94     57.44 o
 -10   1   4       51.62       16.97     35.53 o
  -9   1   4      367.32      404.54     45.27 o
  -8   1   4        2.31        7.16     21.96 o
  -7   1   4      913.76      955.72     39.48 o
  -6   1   4        0.40        5.39      8.96 o
  -5   1   4       97.50       76.01      6.50 o
  -4   1   4      856.05      888.44     14.57 o
  -3   1   4     1116.41     1058.85     15.02 o
  -2   1   4      145.82      163.79      4.96 o
  -1   1   4     3068.58     2778.36     27.93 o
   0   1   4      946.00      807.66     12.31 o
   1   1   4      850.22     1103.84     13.54 o
   2   1   4       21.66       34.51      4.04 o
   3   1   4     3835.79     4035.15     36.08 o
   4   1   4      842.28      986.12     15.47 o
   5   1   4      994.23     1094.28     19.51 o
   6   1   4       85.65      101.86      9.63 o
   7   1   4      175.68      247.65     20.68 o
   8   1   4       55.81       15.27     17.56 o
   9   1   4      929.43      868.76     48.20 o
  10   1   4       30.50       11.21     62.30 o
 -10   2   4      737.68      714.35     58.75 o
  -9   2   4       18.17       -8.39     25.41 o
  -8   2   4     1556.80     1647.88     72.77 o
  -7   2   4        1.12       -6.06     15.58 o
  -6   2   4      679.88      646.00     19.69 o
  -5   2   4        1.66        1.41      5.28 o
  -4   2   4    13797.26    14458.19    125.11 o
  -3   2   4     1155.56     1306.22     15.26 o
  -2   2   4      451.56      476.94      9.03 o
  -1   2   4      126.62      162.67     10.99 o
   0   2   4     8843.39     8738.58     83.25 o
   1   2   4       51.80       86.30      4.72 o
   2   2   4      118.39      127.73      6.26 o
   3   2   4     2546.12     2653.13     28.15 o
   4   2   4     9051.58     9049.60     80.72 o
   5   2   4       99.76      102.06      8.21 o
   6   2   4      226.47      240.99     12.69 o
   7   2   4      231.58      308.37     22.05 o
   8   2   4     1241.68     1252.39     45.18 o
   9   2   4       20.82        4.02     22.91 o
  10   2   4     1030.93     1108.54    119.50 o
 -10   3   4        4.78        1.95     41.86 o
  -9   3   4      363.53      429.00     45.58 o
  -8   3   4       91.88      129.57     31.40 o
  -7   3   4      460.14      468.16     35.43 o
  -6   3   4       64.40       63.15     10.18 o
  -5   3   4      323.45      360.93     13.26 o
  -4   3   4      173.82      174.51      6.63 o
  -3   3   4     5807.38     6311.34     52.83 o
  -2   3   4       37.14       30.67      5.42 o
  -1   3   4      737.89      830.81     14.19 o
   0   3   4      912.30      832.59     11.60 o
   1   3   4     1210.96     1222.47     15.65 o
   2   3   4     8991.18     9086.02     81.61 o
   3   3   4      137.26      157.36      8.22 o
   4   3   4      115.50       97.10      7.68 o
   5   3   4       55.19       41.93      8.64 o
   6   3   4      338.44      343.95     16.41 o
   7   3   4      261.97      287.50     21.85 o
   8   3   4       60.44       55.72     24.87 o
   9   3   4        0.28       12.22     23.83 o
  10   3   4       62.67       -8.76     51.60 o
 -10   4   4      708.46      850.35     96.38 o
  -9   4   4      222.99      114.87     48.67 o
  -8   4   4       90.37      119.25     43.32 o
  -7   4   4      469.00      409.57     44.78 o
  -6   4   4     1062.95     1127.96     33.36 o
  -5   4   4      999.60      987.97     17.64 o
  -4   4   4     1338.79     1349.36     17.93 o
  -3   4   4     4158.71     4648.86     46.27 o
  -2   4   4     1462.25     1278.95     20.88 o
  -1   4   4      932.67      935.28     17.85 o
   0   4   4    15675.70    15434.41    129.28 o
   1   4   4    12388.69    13109.19    106.56 o
   2   4   4     9348.67     9102.73     89.34 o
   3   4   4     5097.82     5454.28     56.66 o
   4   4   4     8021.96     7915.30     78.31 o
   5   4   4      332.37      346.85     17.73 o
   6   4   4     2588.46     2551.37     60.29 o
   7   4   4       77.07       80.00     18.55 o
   8   4   4     1566.49     1722.52    111.04 o
   9   4   4        3.02      -20.93     57.92 o
  10   4   4     1065.39     1091.77    111.47 o
 -10   5   4        4.55       -3.89     42.83 o
  -9   5   4       10.84       26.77     43.32 o
  -8   5   4      601.55      502.32     67.17 o
  -7   5   4      144.43      172.98     44.44 o
  -6   5   4      108.18      101.98     13.89 o
  -5   5   4      316.18      323.76     13.22 o
  -4   5   4      114.11      109.21      6.45 o
  -3   5   4      227.27      250.48      7.53 o
  -2   5   4      249.77      304.88      9.17 o
  -1   5   4      621.98      548.64     12.41 o
   0   5   4      131.17      127.95      7.58 o
   1   5   4      645.58      635.31     16.37 o
   2   5   4      645.87      689.64     17.86 o
   3   5   4       20.92       11.75      8.20 o
   4   5   4     1133.01     1111.44     37.26 o
   5   5   4       38.36       37.95     10.22 o
   6   5   4      187.44      145.41     17.77 o
   7   5   4     1569.70     1579.11     50.40 o
   8   5   4       46.56       91.93     25.50 o
   9   5   4       47.74       82.80     36.81 o
  10   5   4      360.49      366.03     76.91 o
 -10   6   4     1580.98     1306.43    120.71 o
  -9   6   4      578.71      527.63     76.42 o
  -8   6   4      714.22      651.27     75.45 o
  -7   6   4      105.64      102.49     59.14 o
  -6   6   4     2099.50     2170.23     65.25 o
  -5   6   4      334.79      402.76     16.93 o
  -4   6   4      717.14      702.87     18.25 o
  -3   6   4      178.81      194.94     10.53 o
  -2   6   4     5505.25     5399.24     61.54 o
  -1   6   4      796.01      895.58     18.39 o
   0   6   4     9197.31     9318.42    115.83 o
   1   6   4      385.96      457.39     15.15 o
   2   6   4     3614.96     3723.34     53.80 o
   3   6   4      427.84      447.79     17.86 o
   4   6   4     4756.36     4594.11    109.65 o
   5   6   4     1523.55     1479.87     35.07 o
   6   6   4      454.01      497.36     29.00 o
   7   6   4       21.03       -6.02     16.75 o
   8   6   4     1830.78     1841.00     70.01 o
   9   6   4       53.63       94.00     38.66 o
  -9   7   4       46.33       97.35     53.54 o
  -8   7   4        6.66       -3.89     35.53 o
  -7   7   4        4.60      -16.09     22.25 o
  -6   7   4       96.52      113.40     18.74 o
  -5   7   4      137.23      129.95     17.38 o
  -4   7   4      247.61      248.13     12.54 o
  -3   7   4       25.12       22.54      8.03 o
  -2   7   4      282.75      286.15     11.21 o
  -1   7   4      820.42      879.50     22.12 o
   0   7   4      164.21      211.19     10.78 o
   1   7   4        0.01       -5.12      5.84 o
   2   7   4     1271.50     1291.94     31.51 o
   3   7   4      998.40      933.68     30.14 o
   4   7   4      562.85      545.81     24.07 o
   5   7   4      600.99      599.14     27.04 o
   6   7   4      219.44      239.91     21.48 o
   7   7   4       14.66        1.61     21.60 o
   8   7   4       24.35       -0.30     29.10 o
   9   7   4        8.29      -26.04     34.07 o
  -9   8   4       85.20       17.04     50.13 o
  -8   8   4     1015.12     1028.01     95.40 o
  -7   8   4       13.89        9.73     34.07 o
  -6   8   4     4169.13     4240.40     86.14 o
  -5   8   4        4.01       13.93     13.86 o
  -4   8   4     2067.41     1949.54     49.93 o
  -3   8   4      337.68      311.87     19.11 o
  -2   8   4     2926.85     2896.75     45.99 o
  -1   8   4       13.78       17.50      6.05 o
   0   8   4     1947.61     1944.03     41.03 o
   1   8   4     1290.39     1317.63     49.39 o
   2   8   4     4785.00     4975.33     84.62 o
   3   8   4       22.27       26.84     11.92 o
   4   8   4     2011.29     2087.46     47.20 o
   5   8   4       65.73       48.69     14.26 o
   6   8   4     3248.94     3074.20    101.51 o
   7   8   4      318.81      307.52     40.66 o
   8   8   4      213.53      199.35     32.14 o
   9   8   4        2.33      -12.83     35.13 o
  -8   9   4      110.30       90.05     52.57 o
  -7   9   4      340.98      377.23     62.79 o
  -6   9   4      151.71      144.15     30.98 o
  -5   9   4       85.08      122.80     19.84 o
  -4   9   4       65.00       72.91     16.43 o
  -3   9   4        0.59       -0.76     10.77 o
  -2   9   4      601.63      590.08     25.05 o
  -1   9   4      147.65      168.48     19.83 o
   0   9   4      447.70      461.42     25.45 o
   1   9   4      631.39      641.94     45.34 o
   2   9   4      860.81      919.94     29.89 o
   3   9   4      236.14      233.17     18.76 o
   4   9   4       99.16       98.48     17.97 o
   5   9   4        6.11      -18.98     18.98 o
   6   9   4      239.81      212.72     37.05 o
   7   9   4       29.93       55.65     32.61 o
   8   9   4      160.52      144.19     32.68 o
  -8  10   4      706.94      717.95     88.10 o
  -7  10   4        0.45      -34.56     34.56 o
  -6  10   4      370.26      486.73     44.49 o
  -5  10   4       10.41        0.62     28.96 o
  -4  10   4      733.18      714.99     43.93 o
  -3  10   4     1001.94      936.01     43.28 o
  -2  10   4       35.06       61.71     15.77 o
  -1  10   4      275.14      273.89     24.22 o
   0  10   4     3620.06     3525.46     68.90 o
   1  10   4       36.58       21.64     12.63 o
   2  10   4     1881.05     2055.59     59.23 o
   3  10   4      666.63      592.95     35.54 o
   4  10   4     2450.35     2348.69     70.11 o
   5  10   4       18.76       53.09     26.94 o
   6  10   4     1127.97     1076.77     64.45 o
   7  10   4      531.10      478.52     52.04 o
  -7  11   4      322.32      365.06     69.12 o
  -6  11   4        9.36       11.61     27.43 o
  -5  11   4      365.95      362.07     49.89 o
  -4  11   4        1.34       26.28     33.59 o
  -3  11   4       56.60       69.60     37.48 o
  -2  11   4        3.76       -2.08     20.57 o
  -1  11   4      990.45      879.84    123.88 o
   0  11   4        6.76       -5.63     12.53 o
   1  11   4      124.40       75.45     35.53 o
   2  11   4       29.67       23.85     30.18 o
   3  11   4      367.58      288.64     53.06 o
   4  11   4        0.37       16.06     32.61 o
   5  11   4      145.50      149.39     34.29 o
   6  11   4       31.19       42.61     45.51 o
   7  11   4      399.74      444.66     77.39 o
  -6  12   4      597.83      736.93     83.23 o
  -5  12   4      187.42      140.67     49.65 o
  -4  12   4        9.27      -10.71     27.74 o
  -3  12   4      138.59      134.34     45.75 o
  -2  12   4     1679.24     1831.63    115.85 o
  -1  12   4      115.96      107.53     33.59 o
   0  12   4     1118.99     1067.92     90.53 o
   1  12   4       10.61       -7.30     27.74 o
   2  12   4     1183.50      973.01     90.05 o
   3  12   4        5.64       -8.76     30.18 o
   4  12   4      247.07      284.75     57.92 o
   5  12   4      134.47      154.30     48.19 o
   6  12   4      889.83      939.42     93.46 o
  -5  13   4        4.44        1.95     39.43 o
  -4  13   4      481.12      620.12     78.37 o
  -3  13   4        6.33       -7.79     31.64 o
  -2  13   4       97.88       56.46     42.35 o
  -1  13   4      245.65      302.27     60.84 o
   0  13   4       42.68      115.85     46.73 o
   1  13   4      156.07      221.47     53.54 o
   2  13   4      170.32      242.40     57.92 o
   3  13   4       86.33      136.78     49.65 o
   4  13   4      225.07      271.60     62.30 o
   5  13   4       38.24        7.30     38.94 o
  -3  14   4        0.57       -5.35     37.97 o
  -2  14   4      256.09      309.57     67.17 o
   0  14   4      302.44      180.58     55.00 o
   1  14   4       42.42       13.63     38.94 o
   2  14   4      274.87      324.17     66.68 o
   3  14   4      141.82      284.26     65.22 o
   0  15   4      111.63      120.71     54.03 o
  -9   0   5       34.48       47.21     38.94 o
  -7   0   5       10.73        8.76     25.80 o
  -5   0   5      177.42      149.22     15.26 o
  -3   0   5    11223.41    12168.08    139.32 o
  -1   0   5      151.27      152.32     10.67 o
   1   0   5     6365.16     6349.73     84.21 o
   3   0   5      965.90      815.94     20.49 o
   5   0   5       98.22      110.12     11.97 o
   7   0   5        1.00       -2.38     21.84 o
   9   0   5       10.20       22.90     37.72 o
 -10   1   5      789.31      741.50     59.02 o
  -9   1   5      141.11      146.91     33.38 o
  -8   1   5     2727.64     2999.94    104.65 o
  -7   1   5      757.69      731.39     45.94 o
  -6   1   5      409.43      402.79     18.16 o
  -5   1   5       37.84       57.53      6.12 o
  -4   1   5     7791.87     7332.16     64.08 o
  -3   1   5       22.57       31.54      4.24 o
  -2   1   5     3296.35     3196.99     32.36 o
  -1   1   5     1602.70     1920.48     23.08 o
   0   1   5     5576.22     5175.02     57.02 o
   1   1   5      102.26      105.27      7.00 o
   2   1   5     2595.09     2410.72     26.87 o
   3   1   5       15.51       40.47      5.08 o
   4   1   5    12550.78    12826.95     99.16 o
   5   1   5      276.30      277.55     10.70 o
   6   1   5     4576.00     4364.90     53.49 o
   7   1   5      140.98      141.97     20.68 o
   8   1   5      565.81      612.89     33.36 o
   9   1   5        0.04      -17.65     17.65 o
  10   1   5      646.79      717.74     63.85 o
 -10   2   5       36.25       29.86     31.49 o
  -9   2   5     1089.17     1013.10     61.58 o
  -8   2   5        0.39      -20.42     20.42 o
  -7   2   5       21.73       -1.01     18.55 o
  -6   2   5      715.49      728.24     24.08 o
  -5   2   5     1141.03     1277.03     20.20 o
  -4   2   5      552.76      618.99     13.19 o
  -3   2   5      919.52     1037.65     13.18 o
  -2   2   5     1013.04     1151.80     13.38 o
  -1   2   5      688.13      788.49     15.31 o
   0   2   5    19953.55    18838.49    191.23 o
   1   2   5     2360.51     2282.38     24.98 o
   2   2   5    10060.77    10091.07     83.73 o
   3   2   5      493.86      527.13     12.61 o
   4   2   5     2809.54     3162.67     33.61 o
   5   2   5        0.80       -6.12      6.12 o
   6   2   5       18.71       25.72      9.44 o
   7   2   5       87.23       85.86     19.83 o
   8   2   5      348.05      352.26     28.28 o
   9   2   5        4.40       -8.31     19.39 o
  10   2   5        0.11       -5.63     33.89 o
 -10   3   5      871.49      834.28     93.46 o
  -9   3   5       10.13       13.71     27.63 o
  -8   3   5      847.83      902.94     88.34 o
  -7   3   5        5.88       -6.35     18.64 o
  -6   3   5     9384.63     9592.91    112.01 o
  -5   3   5      244.11      202.15     12.85 o
  -4   3   5    13277.21    13313.19    116.10 o
  -3   3   5     1715.60     1902.42     21.78 o
  -2   3   5     7119.53     6996.93     60.04 o
  -1   3   5     2015.83     1767.21     27.69 o
   0   3   5      230.15      211.77      7.21 o
   1   3   5     7760.54     7667.94     61.37 o
   2   3   5      256.08      176.60      6.97 o
   3   3   5      591.32      623.24     13.72 o
   4   3   5     9546.57     9432.67     80.71 o
   5   3   5        1.77        5.65      7.25 o
   6   3   5     1526.92     1535.78     43.92 o
   7   3   5      820.94      795.12     36.97 o
   8   3   5      604.60      616.79     34.38 o
   9   3   5       86.90       71.41     36.95 o
  10   3   5       98.69       50.62     52.57 o
 -10   4   5        1.57       55.49     51.60 o
  -9   4   5        3.28       -5.84     38.45 o
  -8   4   5      170.43      185.45     49.16 o
  -7   4   5       56.90       55.96     22.87 o
  -6   4   5     1881.80     1905.47     55.59 o
  -5   4   5      113.25       97.76      8.45 o
  -4   4   5       30.94       34.46      5.08 o
  -3   4   5     1276.19     1407.59     20.76 o
  -2   4   5     2066.02     2453.93     30.56 o
  -1   4   5        3.06       -4.12      4.12 o
   0   4   5      149.56      128.88      5.16 o
   1   4   5     4505.87     4622.83     43.04 o
   2   4   5     1040.08     1069.47     18.28 o
   3   4   5      986.90      940.17     18.12 o
   4   4   5      270.92      319.13     15.27 o
   5   4   5      674.10      681.02     20.68 o
   6   4   5     1204.36     1283.69     63.86 o
   7   4   5       23.06        2.57     15.92 o
   8   4   5       67.28       44.19     22.86 o
   9   4   5       10.96      -26.61     28.91 o
  10   4   5       65.09      -24.34     48.19 o
 -10   5   5     1309.26     1395.50    119.25 o
  -9   5   5     1259.62     1349.26    107.57 o
  -8   5   5     3610.70     3377.05    161.60 o
  -7   5   5      278.57      282.25     33.39 o
  -6   5   5     4679.81     4649.72     73.35 o
  -5   5   5      134.49      137.07     10.08 o
  -4   5   5     6013.34     6069.50     53.70 o
  -3   5   5      446.79      400.76     10.51 o
  -2   5   5    10451.31    10346.66     92.12 o
  -1   5   5     1264.57     1329.10     18.62 o
   0   5   5     3170.42     3007.69     35.44 o
   1   5   5       62.12       55.26      6.13 o
   2   5   5     7445.67     7198.92     73.43 o
   3   5   5       30.55       44.82      9.26 o
   4   5   5     1650.73     1666.81     31.60 o
   5   5   5     2948.17     2946.73     46.25 o
   6   5   5     2442.69     2401.67     52.53 o
   7   5   5       14.23       34.67     17.44 o
   8   5   5     1045.15      994.90     43.53 o
   9   5   5        0.50      -25.78     64.49 o
  10   5   5      605.36      606.49     92.00 o
 -10   6   5       93.35      122.17     59.87 o
  -9   6   5      279.51      266.25     63.76 o
  -8   6   5      970.18     1093.72     94.92 o
  -7   6   5      120.29      156.42     41.37 o
  -6   6   5      193.24      160.18     18.95 o
  -5   6   5        0.32       -4.44      9.23 o
  -4   6   5        3.66        8.49      5.97 o
  -3   6   5      545.13      535.03     13.94 o
  -2   6   5      263.42      294.07     11.32 o
  -1   6   5      396.90      402.94     11.46 o
   0   6   5       68.07       85.74      7.42 o
   1   6   5      122.38      159.64     11.61 o
   2   6   5      434.45      364.52     16.75 o
   3   6   5       12.45       15.59      9.78 o
   4   6   5     1019.43     1032.81     27.95 o
   5   6   5       54.19       50.28     11.95 o
   6   6   5       45.84       32.91     16.23 o
   7   6   5      409.44      528.97     45.46 o
   8   6   5        5.48       24.84     22.62 o
   9   6   5       18.73       -1.64     35.22 o
  -9   7   5        1.25       71.55     50.13 o
  -8   7   5      845.22      821.14     87.13 o
  -7   7   5      242.65      294.21     40.10 o
  -6   7   5      983.10      979.55     43.91 o
  -5   7   5      674.73      716.00     30.60 o
  -4   7   5     1021.32      980.97     26.36 o
  -3   7   5     1932.25     1923.93     37.10 o
  -2   7   5     1587.36     1650.28     36.46 o
  -1   7   5      577.03      536.27     23.31 o
   0   7   5     2792.68     2649.58     42.65 o
   1   7   5      778.21      827.99     20.87 o
   2   7   5     4616.23     4715.34     71.59 o
   3   7   5     2203.85     2163.72     44.60 o
   4   7   5      776.16      832.61     35.26 o
   5   7   5       19.44       32.92     13.63 o
   6   7   5     4080.56     4177.84     77.29 o
   7   7   5      148.01      136.16     26.77 o
   8   7   5      392.24      377.35     37.57 o
   9   7   5      180.99      180.93     72.28 o
  -9   8   5        0.29      -42.83     42.83 o
  -8   8   5       11.96      -29.69     38.45 o
  -7   8   5       11.10      -10.40     21.61 o
  -6   8   5       15.30       12.33     14.71 o
  -5   8   5      356.52      350.70     24.74 o
  -4   8   5       63.03       60.56     15.11 o
  -3   8   5       66.75       67.13     12.79 o
  -2   8   5      490.73      495.13     17.71 o
  -1   8   5      803.37      787.49     22.76 o
   0   8   5      823.42      808.62     21.20 o
   1   8   5      141.88      148.91     14.99 o
   2   8   5       96.99       92.18     16.24 o
   3   8   5        6.42       -1.34     10.84 o
   4   8   5      152.14      163.97     17.26 o
   5   8   5     1231.93     1301.03     44.67 o
   6   8   5       54.80       55.00     58.41 o
   7   8   5       55.11       32.95     27.22 o
   8   8   5        3.24       12.58     29.24 o
  -8   9   5     2071.38     2175.76    139.21 o
  -7   9   5       32.72      -29.20     36.51 o
  -6   9   5     2006.25     2156.23     82.54 o
  -5   9   5      235.53      222.37     23.09 o
  -4   9   5      144.11      207.62     26.98 o
  -3   9   5      116.57      116.48     15.30 o
  -2   9   5      597.35      641.22     26.05 o
  -1   9   5       53.28       78.30     16.39 o
   0   9   5       20.40       44.71     10.93 o
   1   9   5      129.38      120.10     15.67 o
   2   9   5     4783.00     4893.99     77.79 o
   3   9   5       66.56       74.87     14.36 o
   4   9   5     1173.99     1378.52     51.64 o
   5   9   5      277.44      217.98     33.89 o
   6   9   5     1073.30     1139.38     63.15 o
   7   9   5        9.15        2.39     26.77 o
   8   9   5     1058.25      940.53     54.34 o
  -8  10   5       13.21      -42.83     42.83 o
  -7  10   5       21.97       22.88     42.35 o
  -6  10   5        9.02       -9.49     22.30 o
  -5  10   5        9.08      -16.41     29.20 o
  -4  10   5        3.22       24.12     21.06 o
  -3  10   5        6.89       -7.70     13.12 o
  -2  10   5      469.00      417.09     33.83 o
  -1  10   5      539.42      577.20     31.47 o
   0  10   5     1275.02     1253.56     52.34 o
   1  10   5        0.04      -10.01     12.22 o
   2  10   5       50.80       71.66     17.13 o
   3  10   5      187.32      162.03     33.40 o
   4  10   5     1211.82     1343.36     53.38 o
   5  10   5      361.61      405.82     43.87 o
   6  10   5       22.59      -14.78     23.61 o
   7  10   5        5.31       19.66     29.47 o
  -7  11   5      151.45      260.41     62.79 o
  -6  11   5     1099.55     1080.09     91.02 o
  -5  11   5        5.42       -6.76     30.91 o
  -4  11   5      226.88      280.37     52.57 o
  -3  11   5      480.10      380.64     58.90 o
  -2  11   5      398.85      322.83     38.87 o
  -1  11   5        0.02        1.30     20.30 o
   0  11   5     2603.15     2705.34    136.78 o
   1  11   5       67.46       55.25     16.78 o
   2  11   5      765.52      762.73     74.47 o
   3  11   5      101.93       62.30     34.07 o
   4  11   5      305.74      331.96     56.95 o
   5  11   5        7.38        1.96     25.45 o
   6  11   5      432.62      463.58     50.47 o
   7  11   5      138.45      194.96     43.86 o
  -5  12   5      812.08      794.37     83.23 o
  -4  12   5       35.57       51.11     41.37 o
  -3  12   5      454.06      440.02     64.74 o
  -2  12   5        0.01      -11.49     20.99 o
  -1  12   5      496.97      463.87     65.22 o
   0  12   5        0.42      -12.17     26.77 o
   1  12   5        3.45       20.93     31.15 o
   2  12   5      399.19      430.28     63.76 o
   3  12   5      401.63      338.78     60.36 o
   4  12   5       93.18       99.30     42.35 o
   5  12   5      280.32      340.72     64.25 o
   6  12   5        5.87      -33.10     36.51 o
  -5  13   5      164.45      121.69     50.13 o
  -4  13   5     1476.20     1687.55    120.23 o
  -3  13   5       18.21      -24.34     36.02 o
  -2  13   5      547.95      532.01     73.99 o
  -1  13   5      377.10      371.87     64.25 o
   0  13   5     1351.92     1477.76    109.52 o
   1  13   5      874.31      800.70     85.18 o
   2  13   5      923.05      806.54     87.13 o
   3  13   5       13.13        1.95     36.51 o
   4  13   5       37.61       69.12     41.37 o
   5  13   5       31.71       41.86     45.75 o
  -3  14   5        1.51      -31.64     31.64 o
  -1  14   5       28.27       -3.41     35.05 o
   0  14   5       32.32       63.76     42.83 o
   1  14   5       36.31       32.13     42.35 o
   2  14   5       23.21       70.09     46.73 o
   3  14   5       37.10       83.23     47.70 o
 -10   0   6      502.05      420.06     70.58 o
  -8   0   6     2833.71     2877.16    137.26 o
  -6   0   6     1692.29     1732.64     62.68 o
  -4   0   6     4616.54     4741.16     71.23 o
  -2   0   6    11666.13    11709.43    172.27 o
   0   0   6    20653.52    19766.21    258.96 o
   2   0   6     5875.80     5893.25     82.71 o
   4   0   6     4424.88     4236.96     64.82 o
   6   0   6     4213.67     4335.67     67.51 o
   8   0   6      973.31      911.68     55.75 o
  10   0   6      113.43       -6.33     46.73 o
 -10   1   6       13.41      -26.67     26.67 o
  -9   1   6       15.46       -3.81     23.92 o
  -8   1   6      426.85      425.67     39.75 o
  -7   1   6       77.96       38.47     38.45 o
  -6   1   6      349.31      366.87     17.02 o
  -5   1   6     1236.74     1417.91     17.95 o
  -4   1   6      488.60      495.75     10.41 o
  -3   1   6      635.32      764.81     13.04 o
  -2   1   6     4097.59     3788.50     37.67 o
  -1   1   6    13900.57    13966.81    143.97 o
   0   1   6     3835.50     3983.39     42.12 o
   1   1   6     5009.92     5172.23     51.00 o
   2   1   6       87.18       84.40      6.39 o
   3   1   6     6189.13     6816.87     53.98 o
   4   1   6     3893.66     4230.90     55.35 o
   5   1   6     1416.17     1404.33     22.05 o
   6   1   6      261.88      300.17     14.35 o
   7   1   6      279.63      287.05     25.27 o
   8   1   6      142.79      120.69     22.41 o
   9   1   6      319.14      318.35     30.25 o
  10   1   6       58.24       92.80     40.50 o
 -10   2   6      321.95      273.51     66.93 o
  -9   2   6      385.28      471.23     46.59 o
  -8   2   6     2139.26     2145.87     93.46 o
  -7   2   6      167.85      189.07     28.86 o
  -6   2   6     1647.16     1676.40     30.96 o
  -5   2   6      813.20      913.88     17.40 o
  -4   2   6     4238.77     4144.99     43.30 o
  -3   2   6     3190.63     3481.20     34.81 o
  -2   2   6      770.66      749.35     11.53 o
  -1   2   6     2148.53     2086.56     29.31 o
   0   2   6    20819.94    20545.94    193.86 o
   1   2   6    17045.68    16521.98    138.23 o
   2   2   6     1994.11     1961.86     23.15 o
   3   2   6     1049.48     1149.64     19.22 o
   4   2   6     7311.37     7331.43     62.49 o
   5   2   6     1482.03     1576.84     25.40 o
   6   2   6     4184.77     4078.24     61.47 o
   7   2   6       86.75       88.27     20.18 o
   8   2   6     1383.47     1337.41     48.19 o
   9   2   6       44.30       10.69     23.96 o
  10   2   6      158.88       96.91     50.38 o
 -10   3   6       61.70        1.95     44.78 o
  -9   3   6      309.09      266.24     39.56 o
  -8   3   6     1190.13     1109.67     59.59 o
  -7   3   6      367.34      433.46     37.40 o
  -6   3   6      656.86      654.73     21.79 o
  -5   3   6       42.30       51.01      7.53 o
  -4   3   6       52.82       59.28      5.12 o
  -3   3   6      975.86     1059.19     15.12 o
  -2   3   6     1859.79     2013.33     22.19 o
  -1   3   6       88.44       86.34      7.30 o
   0   3   6      372.83      294.68     10.67 o
   1   3   6      155.32      129.96      6.41 o
   2   3   6     2077.70     2211.68     24.58 o
   3   3   6       77.31       76.87      7.41 o
   4   3   6      292.77      314.98     11.69 o
   5   3   6       11.97       10.08      8.44 o
   6   3   6      417.37      393.74     19.85 o
   7   3   6      479.16      495.34     32.43 o
   8   3   6       60.34       20.47     20.39 o
   9   3   6        0.30      -19.30     19.30 o
  10   3   6      193.26      216.12     68.63 o
 -10   4   6       69.26      115.85     55.98 o
  -9   4   6       27.58       43.81     40.89 o
  -8   4   6     2847.50     2830.43    144.56 o
  -7   4   6     2581.08     2584.14    128.99 o
  -6   4   6      854.00      941.38     30.93 o
  -5   4   6      445.51      431.73     17.17 o
  -4   4   6     7267.91     7178.32     64.71 o
  -3   4   6       12.62       45.23      5.09 o
  -2   4   6      682.28      561.83     13.51 o
  -1   4   6      109.37      138.47      7.82 o
   0   4   6        7.51       12.73      3.42 o
   1   4   6     6319.42     6800.30     63.88 o
   2   4   6    11283.38    10897.12     98.31 o
   3   4   6      709.40      752.59     22.28 o
   4   4   6     2017.78     1954.53     33.14 o
   5   4   6       16.69       18.41      9.51 o
   6   4   6    18135.88    17771.14    220.32 o
   7   4   6      688.37      671.22     33.73 o
   8   4   6      928.95      868.44     46.50 o
   9   4   6       86.64       75.81     26.48 o
  10   4   6     2107.01     2400.64    158.68 o
 -10   5   6      193.13      246.78     67.17 o
  -9   5   6       90.15       14.12     39.91 o
  -8   5   6       31.28       12.66     36.51 o
  -7   5   6       18.10       31.64     32.13 o
  -6   5   6       22.66       17.94     13.49 o
  -5   5   6       49.24       30.02      7.53 o
  -4   5   6      719.96      717.01     14.17 o
  -3   5   6      613.25      696.95     15.08 o
  -2   5   6      942.75      904.42     16.81 o
  -1   5   6     4257.74     4363.51     49.10 o
   0   5   6     2134.31     2230.48     32.89 o
   1   5   6     3402.69     3491.24     40.48 o
   2   5   6       16.66       44.59      7.52 o
   3   5   6     2151.35     2076.87     42.94 o
   4   5   6     1784.65     1730.20     32.80 o
   5   5   6      472.71      450.72     24.39 o
   6   5   6      137.65      135.65     19.89 o
   7   5   6        1.46        0.60     16.19 o
   8   5   6        0.81       13.20     21.68 o
   9   5   6       12.56       28.38     25.73 o
  -9   6   6        3.01       30.67     44.78 o
  -8   6   6     1098.17     1153.10     95.40 o
  -7   6   6      241.10      262.36     52.57 o
  -6   6   6     1993.30     2008.91     50.56 o
  -5   6   6      153.55      169.87     17.78 o
  -4   6   6      447.56      427.23     13.27 o
  -3   6   6        3.26        8.37      4.91 o
  -2   6   6     5824.36     5616.07     63.87 o
  -1   6   6      382.83      443.97     14.37 o
   0   6   6     3345.77     3565.92     48.03 o
   1   6   6     1543.31     1609.97     35.16 o
   2   6   6     4153.71     3852.40     60.46 o
   3   6   6        0.02        9.87      9.69 o
   4   6   6     3587.67     3701.03     58.54 o
   5   6   6     2718.00     2746.06     56.01 o
   6   6   6      346.31      397.16     27.03 o
   7   6   6        5.73      -10.21     20.23 o
   8   6   6     1568.00     1421.86     80.78 o
   9   6   6      650.36      644.77     61.09 o
  -9   7   6        0.30      -13.14     41.37 o
  -8   7   6      460.27      436.61     68.14 o
  -7   7   6        8.98      -15.09     32.61 o
  -6   7   6      222.72      209.45     21.11 o
  -5   7   6      592.41      600.07     28.43 o
  -4   7   6      342.39      302.28     16.39 o
  -3   7   6        0.29       -1.78      5.92 o
  -2   7   6      148.68      148.45     11.39 o
  -1   7   6      215.45      168.08     10.28 o
   0   7   6       88.54       68.02     10.78 o
   1   7   6       36.03       20.40      9.20 o
   2   7   6       24.98       11.95     11.65 o
   3   7   6       75.77       72.25     12.91 o
   4   7   6      122.74      117.11     14.28 o
   5   7   6     1467.50     1521.04     41.96 o
   6   7   6      134.15      133.08     21.79 o
   7   7   6        1.69        4.82     20.13 o
   8   7   6       15.97       16.94     28.66 o
   9   7   6       37.49       30.80     37.35 o
  -9   8   6       34.05      -36.02     44.78 o
  -8   8   6     1028.03      936.01     92.97 o
  -7   8   6      262.10      258.95     55.00 o
  -6   8   6     3284.41     3394.68     74.76 o
  -5   8   6      235.40      236.97     30.42 o
  -4   8   6     1899.93     1901.63     49.37 o
  -3   8   6      280.19      283.16     20.55 o
  -2   8   6      989.06     1026.14     24.72 o
  -1   8   6       72.62       72.44      9.55 o
   0   8   6     4434.29     4389.10     76.33 o
   1   8   6        1.22       11.97      9.78 o
   2   8   6     5991.60     5941.75     87.62 o
   3   8   6        0.05       -4.36     11.12 o
   4   8   6     3584.81     3613.35     66.37 o
   5   8   6      333.57      358.22     23.36 o
   6   8   6     1225.52     1143.14     62.11 o
   7   8   6       15.32      -19.13     24.43 o
   8   8   6      120.92      163.47     31.58 o
  -8   9   6       11.67      -31.64     39.91 o
  -7   9   6      122.44       93.94     44.29 o
  -6   9   6       37.65       55.30     25.21 o
  -5   9   6      419.41      425.90     37.63 o
  -4   9   6      974.57      905.87     36.38 o
  -3   9   6      700.10      621.21     29.10 o
  -2   9   6        0.29        4.09     10.78 o
  -1   9   6      929.12      856.78     35.29 o
   0   9   6     1550.51     1491.73     72.43 o
   1   9   6       27.46       52.12     12.42 o
   2   9   6       61.48       67.89     14.55 o
   3   9   6      336.75      345.60     21.57 o
   4   9   6      344.83      316.31     33.16 o
   5   9   6       14.56       -5.00     39.67 o
   6   9   6      112.29       66.84     28.74 o
   7   9   6        8.56      -29.20     29.20 o
   8   9   6        4.04       47.82     28.71 o
  -8  10   6      294.12      256.52     67.17 o
  -7  10   6      623.87      639.10     78.37 o
  -6  10   6     1069.67     1063.54     87.61 o
  -5  10   6       12.19       19.04     22.45 o
  -4  10   6      349.49      333.33     61.82 o
  -3  10   6      308.90      356.20     24.32 o
  -2  10   6     1265.07     1342.42     51.88 o
  -1  10   6       97.07       32.54     22.57 o
   0  10   6     4333.29     4482.94    123.33 o
   1  10   6      483.84      464.43     46.25 o
   2  10   6     2810.16     2795.45     70.37 o
   3  10   6      151.20      125.73     28.01 o
   4  10   6     1255.27     1399.75     67.79 o
   5  10   6       41.23       80.30     29.41 o
   6  10   6      244.10      236.26     40.31 o
   7  10   6      218.13      298.02     50.87 o
  -7  11   6      324.08      255.54     61.82 o
  -6  11   6        2.58        3.89     38.94 o
  -5  11   6       34.99       -3.83     28.72 o
  -4  11   6      137.69      140.67     46.73 o
  -3  11   6     2719.41     2652.77    135.80 o
  -2  11   6       97.48      129.60     40.40 o
  -1  11   6      759.47      820.66     77.39 o
   0  11   6       31.37       15.09     30.67 o
   1  11   6       30.65       27.91     13.84 o
   2  11   6        5.59       26.28     31.64 o
   3  11   6      381.33      379.66     58.41 o
   4  11   6      258.06      277.93     55.49 o
   5  11   6      171.45      282.85     41.13 o
   6  11   6       62.88       28.96     70.33 o
   7  11   6      324.28      347.69     49.61 o
  -5  12   6      162.00      160.63     47.70 o
  -4  12   6      209.85      217.58     53.06 o
  -3  12   6       10.83       17.52     34.07 o
  -2  12   6       52.03       45.33     26.67 o
  -1  12   6      630.80      545.64     69.12 o
   0  12   6     1055.49     1112.70     93.46 o
   1  12   6       29.77       55.00     36.99 o
   2  12   6     1047.28     1183.77     94.92 o
   3  12   6      329.65      303.24     58.41 o
   4  12   6      624.49      522.28     70.09 o
   5  12   6       39.86       -0.49     33.59 o
   6  12   6      505.73      516.44     77.39 o
  -5  13   6      230.63      206.87     58.90 o
  -4  13   6      199.75      250.67     59.38 o
  -3  13   6        9.99       40.40     39.91 o
  -1  13   6      926.12      863.98     89.07 o
   0  13   6      918.34      751.05     82.75 o
   1  13   6       97.44      143.59     49.16 o
   2  13   6      114.88      134.34     47.21 o
   3  13   6       30.38       36.99     39.43 o
   4  13   6       46.78       79.34     46.73 o
   5  13   6      192.72      251.16     63.28 o
  -1  14   6      204.66      197.62     56.95 o
   0  14   6      187.64      240.94     59.38 o
   1  14   6       73.87       96.86     47.70 o
   2  14   6      223.15      262.84     63.28 o
   3  14   6      136.34      165.49     55.00 o
  -9   0   7       69.46       41.37     38.45 o
  -7   0   7        4.60       43.32     30.18 o
  -5   0   7       98.72       81.34     10.87 o
  -3   0   7        0.62        8.05      5.45 o
  -1   0   7    15350.46    15498.71    193.98 o
   1   0   7      356.52      465.05     16.78 o
   3   0   7      890.20     1010.47     22.93 o
   5   0   7      466.66      462.75     22.94 o
   7   0   7      617.42      503.35     48.67 o
   9   0   7       38.17        1.25     28.53 o
 -10   1   7      323.59      296.93     45.05 o
  -9   1   7       28.02        1.46     23.91 o
  -8   1   7     1325.56     1346.97     64.88 o
  -7   1   7      165.41      122.97     25.30 o
  -6   1   7      879.38      876.59     29.42 o
  -5   1   7      476.97      537.71     11.34 o
  -4   1   7     7620.99     7822.39     67.75 o
  -3   1   7     5031.24     5050.87     44.70 o
  -2   1   7    24649.34    24100.20    225.22 o
  -1   1   7     6872.73     7082.12     91.40 o
   0   1   7    16773.67    15778.38    138.40 o
   1   1   7     1335.12     1383.44     19.80 o
   2   1   7      721.80      592.28     12.68 o
   3   1   7     2786.20     3021.24     32.28 o
   4   1   7     2778.34     2779.39     32.80 o
   5   1   7        6.77        3.06      5.90 o
   6   1   7     2769.10     2792.81     45.38 o
   7   1   7     1001.85      927.67     38.30 o
   8   1   7      885.49      947.89     45.53 o
   9   1   7        8.52      -12.97     19.55 o
  10   1   7      447.75      484.23    101.97 o
 -10   2   7      409.67      438.71     49.39 o
  -9   2   7      151.05      181.24     35.06 o
  -8   2   7      106.77       78.21     32.37 o
  -7   2   7      219.79      165.05     27.63 o
  -6   2   7       60.06       70.90     14.33 o
  -5   2   7       35.27       43.19      5.91 o
  -4   2   7      471.90      502.23     14.32 o
  -3   2   7     1875.65     2001.83     23.01 o
  -2   2   7      295.00      357.77      9.99 o
  -1   2   7     9843.27     9909.72    106.52 o
   0   2   7    15644.34    15029.10    125.93 o
   1   2   7     2966.17     3027.27     47.11 o
   2   2   7     1623.59     1657.08     22.90 o
   3   2   7     1334.69     1319.86     19.20 o
   4   2   7      248.09      286.02     11.86 o
   5   2   7      638.61      636.48     17.49 o
   6   2   7      143.16      171.04     17.76 o
   7   2   7      338.61      283.59     25.22 o
   8   2   7      576.55      685.15     37.06 o
   9   2   7       13.15        5.30     21.14 o
  10   2   7      200.30      251.08     48.47 o
 -10   3   7      234.94      222.93     62.79 o
  -9   3   7      259.97      250.95     38.94 o
  -8   3   7     2854.13     3092.27    238.02 o
  -7   3   7       86.17       96.65     24.74 o
  -6   3   7     7506.86     7515.04    101.86 o
  -5   3   7      370.98      422.72     14.05 o
  -4   3   7    10446.41    10598.95     90.15 o
  -3   3   7       15.02       27.18      4.49 o
  -2   3   7     2649.94     2373.48     25.09 o
  -1   3   7       13.08       12.53      5.29 o
   0   3   7     1040.38      867.92     17.46 o
   1   3   7     5353.78     5440.59     55.13 o
   2   3   7     1198.40      930.90     17.62 o
   3   3   7        1.53        3.33      5.59 o
   4   3   7    10184.06    10518.09     99.10 o
   5   3   7        4.57       -0.56      9.15 o
   6   3   7     3269.21     3318.49     60.23 o
   7   3   7      226.06      251.30     26.21 o
   8   3   7     1197.90     1239.66     46.76 o
   9   3   7        8.57        6.41     20.37 o
  10   3   7      116.99      151.38     67.66 o
 -10   4   7       10.07       -6.81     43.32 o
  -9   4   7      280.60      197.13     56.46 o
  -8   4   7      129.44      164.03     46.24 o
  -7   4   7       17.57       16.55     31.15 o
  -6   4   7      414.57      455.93     33.09 o
  -5   4   7      313.48      293.02     10.02 o
  -4   4   7       37.74       21.14      4.96 o
  -3   4   7     1722.59     1947.05     24.90 o
  -2   4   7     1439.94     1566.08     20.94 o
  -1   4   7      711.86      726.66     21.71 o
   0   4   7      695.25      628.80     13.39 o
   1   4   7      246.40      213.38     11.07 o
   2   4   7     2681.63     2880.07     34.53 o
   3   4   7     2535.78     2482.19     32.99 o
   4   4   7     2438.16     2426.89     41.95 o
   5   4   7      371.78      358.92     16.92 o
   6   4   7     2868.83     2844.73     51.61 o
   7   4   7      446.96      516.56     37.31 o
   8   4   7       80.21       54.03     24.78 o
   9   4   7       33.56        9.52     23.29 o
  10   4   7      121.55       94.92     59.38 o
 -10   5   7      762.90      754.94     93.94 o
  -9   5   7       47.25       47.21     42.83 o
  -8   5   7     1300.00     1187.18     93.46 o
  -7   5   7      560.92      557.81     63.76 o
  -6   5   7     1484.91     1581.67     63.09 o
  -5   5   7      218.33      233.61     13.23 o
  -4   5   7     3413.74     3414.01     39.14 o
  -3   5   7      837.11     1022.54     17.05 o
  -2   5   7    13869.43    14461.68    135.99 o
  -1   5   7      508.38      484.17     16.69 o
   0   5   7     8638.68     9066.90     87.48 o
   1   5   7      345.85      399.31     12.07 o
   2   5   7     3907.50     3695.49     46.38 o
   3   5   7      867.52      805.90     21.00 o
   4   5   7     2816.38     2755.84     47.15 o
   5   5   7     2448.07     2415.63     66.93 o
   6   5   7      544.31      562.25     27.70 o
   7   5   7        5.45        5.56     16.28 o
   8   5   7      529.84      537.67     40.46 o
   9   5   7      415.74      382.02     39.66 o
  -9   6   7       68.10       45.75     46.73 o
  -8   6   7      476.12      545.64     72.04 o
  -7   6   7      375.05      373.82     57.92 o
  -6   6   7       81.77       58.64     18.70 o
  -5   6   7      288.47      301.28     23.95 o
  -4   6   7      238.55      253.93     10.73 o
  -3   6   7     1327.67     1367.28     20.24 o
  -2   6   7      391.69      404.49     11.00 o
  -1   6   7     1391.23     1576.77     22.94 o
   0   6   7        1.51        4.38      7.18 o
   1   6   7     2311.33     2321.58     41.60 o
   2   6   7        0.03        3.07      5.76 o
   3   6   7       69.45       72.06     11.16 o
   4   6   7      753.95      814.60     25.80 o
   5   6   7       17.60       45.17     15.37 o
   6   6   7        0.04       -9.22     13.47 o
   7   6   7        5.12       -4.23     19.64 o
   8   6   7       30.81       22.79     23.15 o
   9   6   7        2.50      -23.87     23.87 o
  -9   7   7      181.71      232.18     61.33 o
  -8   7   7      293.43      311.03     63.76 o
  -7   7   7      206.95      213.68     51.11 o
  -6   7   7     3103.26     3156.09    124.24 o
  -5   7   7      328.44      315.57     22.18 o
  -4   7   7      936.28      963.44     27.03 o
  -3   7   7      587.68      607.12     27.78 o
  -2   7   7     1727.40     1626.94     29.14 o
  -1   7   7      129.38      124.00      9.61 o
   0   7   7     1117.58     1102.95     31.20 o
   1   7   7     1277.81     1358.87     34.12 o
   2   7   7     3706.34     3719.17     69.19 o
   3   7   7       13.28       47.71     12.04 o
   4   7   7     1695.24     1811.57     50.16 o
   5   7   7       29.16       47.67     14.75 o
   6   7   7     2799.70     2803.05     79.77 o
   7   7   7      212.53      216.71     31.15 o
   8   7   7     1597.89     1578.74     65.66 o
   9   7   7      105.45       87.22     31.77 o
  -9   8   7        0.02      -42.83     43.81 o
  -8   8   7        0.57      -23.85     34.07 o
  -7   8   7      492.95      466.30     64.25 o
  -6   8   7       13.44       13.59     18.24 o
  -5   8   7        0.12      -10.31     12.54 o
  -4   8   7        0.21       -6.55     12.29 o
  -3   8   7        0.24       -6.41      7.85 o
  -2   8   7      304.17      283.48     14.10 o
  -1   8   7      303.43      296.58     14.87 o
   0   8   7      131.68      111.13     14.10 o
   1   8   7      931.93      998.05     41.10 o
   2   8   7      156.43      162.26     16.60 o
   3   8   7      454.02      457.19     34.04 o
   4   8   7       29.25       47.26     13.00 o
   5   8   7      167.18      194.51     25.74 o
   6   8   7        0.77       36.01     25.95 o
   7   8   7      290.45      304.21     35.63 o
   8   8   7       22.98       -2.66     24.26 o
  -8   9   7      913.99      775.39     87.61 o
  -7   9   7      245.30      205.89     55.98 o
  -6   9   7      919.90     1015.35     84.69 o
  -5   9   7      212.08      188.44     25.20 o
  -4   9   7      813.31      844.73     35.15 o
  -3   9   7       76.23       68.88     16.38 o
  -2   9   7      524.28      555.21     24.64 o
  -1   9   7      699.84      682.92     36.77 o
   0   9   7       20.07       30.01     17.36 o
   1   9   7      381.10      380.24     23.75 o
   2   9   7     2048.58     2055.21     70.05 o
   3   9   7      120.24      170.58     18.67 o
   4   9   7     1455.95     1525.38     55.35 o
   5   9   7      245.79      233.29     35.48 o
   6   9   7      589.38      630.15     51.54 o
   7   9   7        0.67       45.37     40.89 o
   8   9   7     1190.52     1259.98     63.57 o
  -8  10   7       10.83        3.41     46.73 o
  -7  10   7       11.32      -33.59     33.59 o
  -6  10   7      262.56      243.37     55.00 o
  -5  10   7        6.53       17.00     21.74 o
  -4  10   7      176.42      176.34     29.89 o
  -3  10   7       10.80        2.12     16.10 o
  -2  10   7       20.64       -1.93     16.44 o
  -1  10   7      416.06      427.27     52.57 o
   0  10   7       48.30       43.07     23.41 o
   1  10   7       49.68       -8.76     23.85 o
   2  10   7       15.84        5.65     26.04 o
   3  10   7       32.50      -13.63     27.26 o
   4  10   7        5.82      -19.27     25.80 o
   5  10   7      243.09      253.68    103.92 o
   6  10   7      277.93      230.30     53.54 o
   7  10   7       64.70      115.43     75.93 o
  -7  11   7       12.48       48.19     46.24 o
  -6  11   7     1140.06     1330.77    101.24 o
  -5  11   7      196.63      207.12     35.61 o
  -4  11   7       12.72       15.58     30.18 o
  -3  11   7      782.08      809.95     76.91 o
  -2  11   7     2818.26     2838.94    100.50 o
  -1  11   7      736.29      705.78     72.53 o
   0  11   7     2193.75     2332.49    126.07 o
   1  11   7        1.58       19.47     28.72 o
   2  11   7     3450.43     3427.19    159.17 o
   3  11   7      541.17      589.94     68.63 o
   4  11   7      526.53      559.27     70.09 o
   5  11   7       94.87       81.21     37.97 o
   6  11   7      105.24      185.71     39.48 o
  -5  12   7      213.30      235.59     55.00 o
  -4  12   7      244.02      225.85     55.49 o
  -3  12   7      206.43      245.32     55.98 o
  -2  12   7       94.77       73.50     41.37 o
  -1  12   7       38.67       68.14     37.48 o
   0  12   7       90.90      101.73     41.37 o
   1  12   7        0.71       -3.89     28.23 o
   2  12   7        2.99        7.79     30.18 o
   3  12   7       93.31      109.03     44.78 o
   4  12   7      411.03      388.42     66.20 o
   5  12   7      264.39      200.54     55.00 o
   6  12   7       44.74        7.30     38.94 o
  -5  13   7       58.64       83.23     45.75 o
  -4  13   7     1140.51     1153.10    101.73 o
  -2  13   7      459.54      376.26     66.68 o
  -1  13   7      436.22      278.42     59.38 o
   0  13   7       44.43      112.44     43.81 o
   1  13   7       93.41      111.95     43.32 o
   2  13   7      841.89     1022.17     95.40 o
   3  13   7       34.48       31.64     38.94 o
   4  13   7      540.98      561.71     77.88 o
  -1  14   7        3.55       -6.81     37.48 o
   0  14   7       33.10       24.82     40.89 o
   1  14   7       43.83       53.06     39.91 o
   2  14   7       19.74       31.64     42.83 o
   3  14   7       93.04       36.99     42.83 o
 -10   0   8      656.39      598.70     76.91 o
  -8   0   8      733.73      745.70     71.55 o
  -6   0   8      521.83      508.71     42.83 o
  -4   0   8     6130.53     6095.22     77.12 o
  -2   0   8     3573.17     3341.31     58.80 o
   0   0   8    31847.97    31501.92    381.15 o
   2   0   8      270.00      416.01     16.79 o
   4   0   8     1087.22      969.78     23.93 o
   6   0   8     4721.52     4771.30    170.42 o
   8   0   8     1390.10     1400.63     70.35 o
  10   0   8      814.53      862.03    100.27 o
 -10   1   8       10.22       23.79     28.86 o
  -9   1   8      163.42      147.55     32.17 o
  -8   1   8      124.79      215.30     32.96 o
  -7   1   8      566.94      543.06     39.93 o
  -6   1   8        0.12        9.65     11.36 o
  -5   1   8     2136.29     2178.02     34.94 o
  -4   1   8      211.42      214.09      7.75 o
  -3   1   8      418.34      560.72     11.11 o
  -2   1   8     5373.30     5472.79     57.31 o
  -1   1   8    10766.59    11008.59    107.42 o
   0   1   8        8.53        9.79      4.56 o
   1   1   8      826.87      797.60     21.52 o
   2   1   8      611.90      657.06     14.66 o
   3   1   8     1423.92     1645.18     23.40 o
   4   1   8      766.48      816.96     15.57 o
   5   1   8      254.45      221.87     10.18 o
   6   1   8       70.44       96.75     14.15 o
   7   1   8      171.31      200.80     23.56 o
   8   1   8      162.24      123.97     23.63 o
   9   1   8        1.08        2.94     20.74 o
  10   1   8       11.59      -27.50     36.56 o
 -10   2   8      786.86      869.21     62.90 o
  -9   2   8       15.88        7.62     25.98 o
  -8   2   8     2674.36     2587.14     91.74 o
  -7   2   8       14.60        9.08     24.82 o
  -6   2   8     6203.29     6075.96    115.10 o
  -5   2   8      417.88      401.53     10.97 o
  -4   2   8     2864.72     2952.60     35.18 o
  -3   2   8     1230.18     1292.51     17.34 o
  -2   2   8     5568.14     5529.13     62.36 o
  -1   2   8      282.25      330.66     10.53 o
   0   2   8       12.60       12.93      4.20 o
   1   2   8     1997.33     1924.12     32.79 o
   2   2   8     1923.82     1688.41     26.10 o
   3   2   8      532.96      512.08     14.23 o
   4   2   8     6138.94     5990.16     56.34 o
   5   2   8      679.54      700.31     19.67 o
   6   2   8     2696.24     2661.70     53.63 o
   7   2   8      226.74      195.15     31.90 o
   8   2   8     3456.01     3640.75     81.63 o
   9   2   8       81.98       75.71     23.78 o
  10   2   8      490.81      358.73     78.85 o
 -10   3   8       50.90        4.87     42.35 o
  -9   3   8        7.75       25.55     25.85 o
  -8   3   8     1149.87     1208.45     78.12 o
  -7   3   8      158.20      180.10     33.59 o
  -6   3   8      487.39      507.97     21.64 o
  -5   3   8       90.03      111.59      8.30 o
  -4   3   8      929.84     1032.83     16.89 o
  -3   3   8        7.12       18.89      4.74 o
  -2   3   8     1546.52     1725.11     23.75 o
  -1   3   8      132.55      108.03      7.66 o
   0   3   8     1742.76     1815.47     28.89 o
   1   3   8      969.52     1024.49     17.37 o
   2   3   8      626.24      619.28     14.98 o
   3   3   8      407.87      413.50     13.59 o
   4   3   8      721.66      710.53     24.65 o
   5   3   8      269.61      266.25     16.47 o
   6   3   8       80.11       59.76     14.99 o
   7   3   8      159.46      142.90     26.66 o
   8   3   8        1.85       16.70     22.14 o
   9   3   8       32.29       30.82     26.38 o
  10   3   8        0.00       21.42     55.98 o
 -10   4   8      844.51      773.44     91.51 o
  -9   4   8      463.99      460.46     71.07 o
  -8   4   8      116.27      157.22     45.27 o
  -7   4   8       46.45       36.02     31.64 o
  -6   4   8     4595.83     4612.11    107.90 o
  -5   4   8       37.66       59.41      7.13 o
  -4   4   8     2351.87     2262.48     25.34 o
  -3   4   8       41.04       32.17      4.87 o
  -2   4   8       55.63      120.63      6.11 o
  -1   4   8     2619.46     2576.10     33.14 o
   0   4   8     4039.55     3747.89     36.71 o
   1   4   8      150.31      171.52      8.11 o
   2   4   8      150.41      169.46     10.04 o
   3   4   8       21.66       33.20      9.24 o
   4   4   8     8768.45     8469.16    114.00 o
   5   4   8       84.53       81.86     16.87 o
   6   4   8     2585.13     2475.56     52.63 o
   7   4   8       61.69       50.87     22.21 o
   8   4   8     1570.21     1624.12     63.18 o
   9   4   8        1.10       -6.97     30.25 o
 -10   5   8        1.03      -25.80     42.35 o
  -9   5   8       15.43       -1.95     35.05 o
  -8   5   8      157.59      148.46     47.70 o
  -7   5   8      379.13      259.44     49.16 o
  -6   5   8      489.45      505.44     22.00 o
  -5   5   8      188.11      208.59     12.87 o
  -4   5   8      129.57      128.74      7.57 o
  -3   5   8       53.85       59.72      6.91 o
  -2   5   8     2035.50     2097.35     30.36 o
  -1   5   8     1214.66     1238.88     25.85 o
   0   5   8     1280.69     1323.18     25.11 o
   1   5   8      910.26      927.91     25.15 o
   2   5   8        0.01       -3.16      6.20 o
   3   5   8     1702.82     1712.86     30.85 o
   4   5   8        7.26       14.31     10.93 o
   5   5   8      780.33      774.45     29.47 o
   6   5   8      449.11      435.02     41.24 o
   7   5   8       40.83       11.92     20.71 o
   8   5   8      118.73       67.42     24.78 o
   9   5   8       13.31        6.72     25.21 o
  -9   6   8       72.17        6.33     42.83 o
  -8   6   8     1683.96     1776.63    115.85 o
  -7   6   8       80.06       23.36     33.59 o
  -6   6   8      635.15      660.98     67.91 o
  -5   6   8      582.80      535.87     25.36 o
  -4   6   8     3242.43     3389.71     49.46 o
  -3   6   8      336.67      315.30     12.75 o
  -2   6   8     7527.31     7577.66     79.12 o
  -1   6   8     1107.00     1101.76     22.85 o
   0   6   8     1779.52     1706.06     35.29 o
   1   6   8        0.90       15.34      7.43 o
   2   6   8     2205.88     2189.73     40.27 o
   3   6   8      398.06      387.01     17.75 o
   4   6   8      122.72      144.64     14.76 o
   5   6   8      927.50      867.95     49.11 o
   6   6   8      566.76      525.50     28.41 o
   7   6   8      125.34      144.34     28.21 o
   8   6   8      766.87      850.12     49.71 o
   9   6   8        1.30       -3.25     24.74 o
  -9   7   8      272.07      205.89     58.90 o
  -8   7   8      685.55      646.89     77.39 o
  -7   7   8       11.72       13.14     34.07 o
  -6   7   8       38.87       28.98     19.56 o
  -5   7   8       41.14       32.66     13.60 o
  -4   7   8       23.76       26.75     10.75 o
  -3   7   8      136.01      131.09      9.59 o
  -2   7   8      259.03      271.39     14.41 o
  -1   7   8        0.21        8.36      5.86 o
   0   7   8      683.59      653.57     30.17 o
   1   7   8      971.17     1111.21     90.86 o
   2   7   8      133.03      119.28     14.51 o
   3   7   8      117.80      122.64     13.67 o
   4   7   8      329.68      347.76     19.26 o
   5   7   8      797.44      771.53     38.35 o
   6   7   8      205.81      203.88     34.68 o
   7   7   8       13.06       -7.20     20.78 o
   8   7   8        0.21      -13.37     37.80 o
   9   7   8        1.67      -23.32     23.32 o
  -9   8   8       78.97      -33.10     45.27 o
  -8   8   8      509.43      374.31     66.68 o
  -7   8   8      192.57       90.05     42.35 o
  -6   8   8     2812.63     2852.98     80.07 o
  -5   8   8      106.55       93.07     17.21 o
  -4   8   8     4312.85     4269.05     86.33 o
  -3   8   8        0.18       -3.69      7.57 o
  -2   8   8     2070.98     2093.24     36.47 o
  -1   8   8      264.57      293.60     15.73 o
   0   8   8     2464.46     2448.73     99.72 o
   1   8   8      664.12      645.51     35.81 o
   2   8   8     1287.34     1261.23     44.77 o
   3   8   8      743.95      773.11     25.86 o
   4   8   8     1304.31     1368.01     39.29 o
   5   8   8        3.07       11.91     17.68 o
   6   8   8      860.56      855.44     61.82 o
   7   8   8       59.04       23.83     29.83 o
   8   8   8      873.41      982.34     56.98 o
  -8   9   8        0.72      -32.13     35.53 o
  -7   9   8       56.71       47.70     39.91 o
  -6   9   8       48.42       20.93     33.59 o
  -5   9   8      205.99      181.15     24.79 o
  -4   9   8       46.34       44.05     15.08 o
  -3   9   8      521.37      499.58     24.30 o
  -2   9   8     1340.26     1302.57     42.84 o
  -1   9   8      142.61      184.19     23.90 o
   0   9   8       54.79       -5.80     15.15 o
   1   9   8       39.50       25.75     16.93 o
   2   9   8       54.91       55.47     13.83 o
   3   9   8      250.37      255.02     41.64 o
   4   9   8       21.57        6.44     18.44 o
   5   9   8      565.13      561.68     37.88 o
   6   9   8        1.84       22.12     25.21 o
   7   9   8       87.28      101.47     46.73 o
   8   9   8       56.94       13.35     26.79 o
  -8  10   8       61.41       27.26     48.67 o
  -7  10   8      332.47      350.94     63.28 o
  -6  10   8     2025.89     1937.25    117.31 o
  -5  10   8       14.11       -0.15     19.96 o
  -4  10   8     1453.77     1624.82     67.80 o
  -3  10   8      103.15       97.69     17.84 o
  -2  10   8     5888.54     5730.31    150.74 o
  -1  10   8      466.97      440.44     41.10 o
   0  10   8      205.91      211.83     32.76 o
   1  10   8       48.97       38.94     27.26 o
   2  10   8     1741.60     1444.18     94.43 o
   3  10   8       97.99      119.74     39.43 o
   4  10   8      629.98      637.15     72.04 o
   5  10   8        4.04       20.57     25.61 o
   6  10   8      347.95      321.04     44.20 o
   7  10   8        0.09      -12.20     30.88 o
  -7  11   8       55.87       12.66     44.78 o
  -6  11   8       50.43       33.10     39.43 o
  -5  11   8       47.00       38.37     26.44 o
  -4  11   8       12.36       14.60     34.07 o
  -3  11   8      410.94      523.74     63.28 o
  -2  11   8      283.76      252.62     51.60 o
  -1  11   8      299.48      374.80     56.95 o
   0  11   8      102.30      114.39     38.94 o
   1  11   8      245.07      148.94     44.29 o
   2  11   8       15.40       51.60     34.56 o
   3  11   8      215.65      153.33     44.78 o
   4  11   8       16.14       25.31     35.05 o
   5  11   8      194.21      248.73     55.98 o
   6  11   8        8.13      -29.46     34.32 o
  -5  12   8      118.14      128.01     46.24 o
  -4  12   8     1929.19     1909.51    120.71 o
  -2  12   8     1875.68     1843.31    118.77 o
  -1  12   8      288.92      329.04     58.41 o
   0  12   8     2376.50     2465.86    138.24 o
   1  12   8       10.49       12.66     28.72 o
   2  12   8     1122.63     1209.08     99.30 o
   3  12   8        0.74       25.31     32.13 o
   4  12   8      594.77      577.77     75.45 o
   5  12   8      169.67      219.52     56.46 o
  -4  13   8        4.93       -1.95     40.40 o
  -2  13   8      541.72      553.92     74.96 o
  -1  13   8      116.87       39.91     39.43 o
   0  13   8      478.36      422.98     67.17 o
   1  13   8      241.70      350.46     63.76 o
   2  13   8       38.47        7.79     35.05 o
   3  13   8       28.76       15.09     38.45 o
   4  13   8        4.58      -30.18     30.18 o
  -1  14   8       20.40       33.59     42.35 o
   0  14   8        5.50       12.66     39.43 o
   1  14   8       34.99        3.41     35.05 o
   2  14   8      563.83      510.11     80.31 o
   3  14   8        1.97       20.44     42.83 o
  -9   0   9      716.41      735.96     75.45 o
  -7   0   9     2087.07     1901.23    102.22 o
  -5   0   9     3341.37     3302.21     71.93 o
  -3   0   9        6.05        7.63      7.77 o
  -1   0   9       50.72      107.79      9.50 o
   1   0   9     7632.20     7381.26    101.28 o
   3   0   9       32.07       87.57     10.37 o
   5   0   9      102.33      132.66     13.09 o
   7   0   9      219.10      230.75     35.21 o
   9   0   9        0.54      -26.65     26.65 o
 -10   1   9      110.52      106.01     34.65 o
  -9   1   9        0.54       25.77     25.64 o
  -8   1   9     2297.22     2330.83     84.84 o
  -7   1   9      453.66      447.95     38.16 o
  -6   1   9     8079.02     7875.79    122.28 o
  -5   1   9       25.48       34.44      5.74 o
  -4   1   9     5431.33     5181.05     50.22 o
  -3   1   9     2368.49     2452.41     33.23 o
  -2   1   9    16372.06    15865.23    141.62 o
  -1   1   9     9683.13     9652.29    127.71 o
   0   1   9     1414.85     1408.54     20.01 o
   1   1   9     3065.70     2965.23     34.62 o
   2   1   9     4368.37     3878.52     44.16 o
   3   1   9     2590.26     2604.94     32.85 o
   4   1   9     3348.72     3346.64     35.61 o
   5   1   9      179.44      142.73     14.72 o
   6   1   9     5092.76     5133.27     81.95 o
   7   1   9      589.73      561.47     39.06 o
   8   1   9     2519.52     2625.19     67.95 o
   9   1   9       86.87       47.70     23.18 o
  10   1   9      271.38      261.58     46.61 o
 -10   2   9      163.96      186.37     46.97 o
  -9   2   9       25.52       25.86     26.13 o
  -8   2   9      461.89      460.44     41.77 o
  -7   2   9     2431.96     2362.59     81.24 o
  -6   2   9     1530.39     1545.17     69.83 o
  -5   2   9       15.97       24.46      5.35 o
  -4   2   9        1.78        2.99      4.28 o
  -3   2   9       39.64       43.89      6.24 o
  -2   2   9      788.98      787.54     14.50 o
  -1   2   9     1194.66     1123.17     19.39 o
   0   2   9      282.17      270.85      9.86 o
   1   2   9     2455.25     2476.71     31.01 o
   2   2   9     1539.43     1627.53     22.47 o
   3   2   9     2230.14     2447.17     30.36 o
   4   2   9      183.62      169.14      9.32 o
   5   2   9      449.50      451.15     19.79 o
   6   2   9       15.81       13.10     15.92 o
   7   2   9      266.34      263.50     30.05 o
   8   2   9      362.84      372.00     34.99 o
   9   2   9      213.13      204.39     33.25 o
  10   2   9       12.55      -37.97     37.97 o
 -10   3   9      481.69      516.93     78.85 o
  -9   3   9      171.29      200.98     36.14 o
  -8   3   9     5720.17     5645.55    147.98 o
  -7   3   9      993.00     1151.19     56.27 o
  -6   3   9     3363.99     3239.93     65.36 o
  -5   3   9        7.77        8.20      5.61 o
  -4   3   9     3546.32     3264.16     35.64 o
  -3   3   9     1217.50     1254.05     18.39 o
  -2   3   9      857.14      693.49     15.78 o
  -1   3   9       30.77       20.82      6.63 o
   0   3   9     1940.69     1692.81     22.82 o
   1   3   9     3071.07     3266.49     37.94 o
   2   3   9    15570.40    15372.76    160.13 o
   3   3   9       31.97       48.80      7.46 o
   4   3   9     2382.67     2249.92     34.42 o
   5   3   9      129.75      109.29     17.69 o
   6   3   9     7872.01     7751.25    111.98 o
   7   3   9      654.63      660.64     40.50 o
   8   3   9      379.36      346.64     34.50 o
   9   3   9       29.62        5.65     25.89 o
  10   3   9      575.92      591.88     61.95 o
 -10   4   9       92.25       15.09     47.21 o
  -9   4   9        3.84       43.81     39.43 o
  -8   4   9      989.34      956.46     86.15 o
  -7   4   9      479.03      411.79     56.46 o
  -6   4   9      128.78      147.47     20.13 o
  -5   4   9      653.90      622.23     14.90 o
  -4   4   9     1449.98     1601.04     22.62 o
  -3   4   9      312.51      371.96      9.62 o
  -2   4   9      598.59      637.73     14.17 o
  -1   4   9      539.85      580.99     14.71 o
   0   4   9     3809.79     4089.75     39.82 o
   1   4   9     3022.45     3036.00     41.89 o
   2   4   9     2314.82     2200.63     33.45 o
   3   4   9     1078.95      986.52     22.32 o
   4   4   9     1976.14     1889.28     41.85 o
   5   4   9      633.56      637.55     30.15 o
   6   4   9     1415.26     1447.49     40.70 o
   7   4   9       32.36       52.24     23.24 o
   8   4   9        2.68      -20.35     20.35 o
   9   4   9       59.40       31.27     51.03 o
 -10   5   9      494.65      669.28     87.13 o
  -9   5   9      312.51      285.23     61.82 o
  -8   5   9      548.51      548.08     69.12 o
  -7   5   9       72.75       36.51     34.07 o
  -6   5   9     1362.85     1291.02     38.26 o
  -5   5   9       13.98       12.14      8.23 o
  -4   5   9     4403.14     4336.22     44.16 o
  -3   5   9      157.81      170.67      7.60 o
  -2   5   9     3919.99     3773.67     49.17 o
  -1   5   9     1398.35     1389.79     32.13 o
   0   5   9     4433.21     4285.82     49.60 o
   1   5   9       22.31        9.45      5.84 o
   2   5   9      245.61      217.30     14.92 o
   3   5   9     2774.46     2746.68     51.27 o
   4   5   9      997.37      895.96     38.92 o
   5   5   9        3.09       11.57     13.36 o
   6   5   9      376.54      386.53     27.71 o
   7   5   9       59.55       62.36     23.73 o
   8   5   9     1056.45     1075.69     54.62 o
   9   5   9        1.81      -13.01     23.76 o
  -9   6   9        0.16       99.30     50.13 o
  -8   6   9       30.97       71.55     42.35 o
  -7   6   9      412.44      333.91     55.00 o
  -6   6   9        8.47       19.63     15.75 o
  -5   6   9      120.93      113.19     15.35 o
  -4   6   9      491.54      518.49     17.68 o
  -3   6   9     1338.07     1376.43     24.72 o
  -2   6   9     1149.12     1170.29     24.51 o
  -1   6   9      952.59      870.62     45.38 o
   0   6   9     4062.13     4301.33     55.30 o
   1   6   9       22.00       18.04      7.44 o
   2   6   9       77.39       95.08     13.14 o
   3   6   9        1.38       -8.47     10.31 o
   4   6   9     2889.08     2968.64     57.80 o
   5   6   9        3.11       -1.41     19.97 o
   6   6   9      407.64      343.51     27.84 o
   7   6   9      191.57      190.97     30.15 o
   8   6   9      183.45      150.12     30.45 o
   9   6   9        0.85      -24.77     24.77 o
  -9   7   9        3.24      -10.71     37.48 o
  -8   7   9        4.62      -18.01     34.07 o
  -7   7   9      331.17      424.93     62.79 o
  -6   7   9     1662.03     1566.23     69.99 o
  -5   7   9       97.55      122.39     21.71 o
  -4   7   9      801.76      814.59     23.94 o
  -3   7   9     1843.60     1776.21     30.56 o
  -2   7   9     2921.61     2839.51     51.54 o
  -1   7   9      595.66      626.47     16.07 o
   0   7   9     7870.17     7913.09    119.93 o
   1   7   9     3001.98     3095.43     71.10 o
   2   7   9      793.69      744.11     31.47 o
   3   7   9      272.57      255.68     21.90 o
   4   7   9     4329.22     4490.19     83.53 o
   5   7   9        5.36        5.05     14.94 o
   6   7   9     1220.67     1199.52     54.23 o
   7   7   9      174.18      182.09     30.65 o
   8   7   9     1807.36     2028.52     76.65 o
   9   7   9      128.94       90.05     56.95 o
  -9   8   9        4.11      -27.26     44.78 o
  -8   8   9       29.14       89.07     47.21 o
  -7   8   9      272.88      282.80     55.49 o
  -6   8   9        0.32      -19.13     19.13 o
  -5   8   9       41.45       30.74     24.24 o
  -4   8   9      150.09      150.27     18.59 o
  -3   8   9       82.57       73.78      9.78 o
  -2   8   9      678.28      707.26     22.98 o
  -1   8   9        3.22        1.74      8.64 o
   0   8   9        0.01      -16.91     20.66 o
   1   8   9      192.91      197.65     23.82 o
   2   8   9      169.53      190.63     24.34 o
   3   8   9      264.31      258.02     23.25 o
   4   8   9      193.68      175.91     21.86 o
   5   8   9       22.95       62.17     21.64 o
   6   8   9      662.48      597.16     50.59 o
   7   8   9      159.24      183.32     31.97 o
   8   8   9      140.09      157.48     36.88 o
  -8   9   9      137.38      116.33     53.54 o
  -7   9   9       17.37       17.52     39.43 o
  -6   9   9      328.89      270.63     54.52 o
  -5   9   9       13.54       13.73     17.14 o
  -4   9   9     2814.48     2842.84    100.10 o
  -3   9   9      431.08      453.81     27.87 o
  -2   9   9      417.14      475.66     19.45 o
  -1   9   9      380.44      359.07     29.75 o
   0   9   9      313.60      372.46     30.30 o
   1   9   9       90.71       81.03     20.25 o
   2   9   9      435.74      442.71     33.30 o
   3   9   9      325.52      266.09     60.36 o
   4   9   9     2309.23     2432.08     89.30 o
   5   9   9       15.98        2.34     24.56 o
   6   9   9      760.09      741.75     79.10 o
   7   9   9       82.43       94.18     28.40 o
   8   9   9      719.59      633.10     52.24 o
  -7  10   9      118.73       25.80     42.35 o
  -6  10   9        0.00      -31.15     31.15 o
  -5  10   9      138.26      137.77     29.26 o
  -4  10   9       46.62       53.45     19.09 o
  -3  10   9       54.74       78.49     20.44 o
  -2  10   9      446.50      416.23     40.44 o
  -1  10   9        4.54        7.66     20.46 o
   0  10   9        0.03        8.27     27.26 o
   1  10   9       36.34       22.88     27.74 o
   2  10   9      156.83      116.33     39.43 o
   3  10   9      139.44      116.82     40.89 o
   4  10   9      271.52      239.48     50.62 o
   5  10   9       80.85      145.05     46.24 o
   6  10   9       49.42        8.33     43.56 o
   7  10   9       60.62       66.25     35.44 o
  -7  11   9      131.11       69.60     48.67 o
  -6  11   9      149.77       48.67     44.29 o
  -5  11   9        0.01       16.73     35.53 o
  -4  11   9     4486.83     4637.24    189.34 o
  -3  11   9        4.75       14.12     32.61 o
  -2  11   9     1321.60     1364.84     96.38 o
  -1  11   9       41.16        0.00     28.23 o
   0  11   9     3445.72     3285.54    154.30 o
   1  11   9        2.52       31.15     31.64 o
   2  11   9      215.43      183.99     46.73 o
   3  11   9       77.57       56.95     36.99 o
   4  11   9       69.50       46.73     36.51 o
   5  11   9       11.72        9.25     36.02 o
   6  11   9     1974.84     2433.25    146.51 o
  -4  12   9       40.71       62.30     44.29 o
  -2  12   9      891.47      874.68     85.67 o
  -1  12   9      167.27      127.53     43.81 o
   0  12   9      317.42      243.86     52.57 o
   1  12   9      147.14      159.65     46.24 o
   2  12   9        1.72       44.78     35.05 o
   3  12   9        5.81      -11.68     31.15 o
   4  12   9       10.38        1.46     35.53 o
   5  12   9       21.75       25.31     39.43 o
  -2  13   9      372.36      388.42     66.20 o
  -1  13   9      135.60      167.44     49.65 o
   0  13   9      786.24      710.65     81.29 o
   1  13   9       45.80       73.50     38.94 o
   2  13   9      221.07      159.65     49.65 o
   3  13   9       22.99        5.84     37.97 o
   4  13   9     1530.55     1704.59    123.15 o
  -2  14   9       18.70       13.63     40.40 o
  -1  14   9       41.31       18.98     38.45 o
   0  14   9       30.30        7.79     38.94 o
   1  14   9       17.20       -7.79     32.61 o
   2  14   9       10.64       60.36     43.32 o
 -10   0  10      128.31      133.37     53.06 o
  -8   0  10     1310.06     1283.55     90.53 o
  -6   0  10     4053.94     4047.53    107.38 o
  -4   0  10    14705.43    14037.34    182.59 o
  -2   0  10     3367.90     3134.79     47.98 o
   0   0  10    24485.88    24130.60    310.39 o
   2   0  10     1469.95     1330.22     31.64 o
   4   0  10       26.46       20.27      9.93 o
   6   0  10     4774.12     4501.24    121.14 o
   8   0  10     1553.28     1547.85     75.17 o
  10   0  10     2507.13     2676.62    153.33 o
 -10   1  10      250.98      204.59     40.43 o
  -9   1  10       33.75       -2.80     23.72 o
  -8   1  10       85.08      125.59     32.61 o
  -7   1  10      328.41      312.97     33.27 o
  -6   1  10       11.04        6.85     11.58 o
  -5   1  10     1919.62     1836.61     27.41 o
  -4   1  10      147.14      147.42      6.77 o
  -3   1  10     3404.14     3544.64     64.54 o
  -2   1  10    10403.72    10809.18     99.69 o
  -1   1  10     1678.16     1871.95     26.22 o
   0   1  10      444.59      450.30     11.56 o
   1   1  10     5428.64     5048.35     53.12 o
   2   1  10       61.20      110.42      8.45 o
   3   1  10      281.30      321.87     14.27 o
   4   1  10       70.34      108.67      9.36 o
   5   1  10      797.50      751.87     25.73 o
   6   1  10       13.04       30.10     21.31 o
   7   1  10       21.50       20.29     21.51 o
   8   1  10      243.99      268.60     32.69 o
   9   1  10       28.66       26.47     35.41 o
  10   1  10       62.84       80.57     31.52 o
 -10   2  10      449.35      478.99     51.41 o
  -9   2  10        4.82        7.80     25.01 o
  -8   2  10     4441.36     4388.77    124.98 o
  -7   2  10       31.60       63.58     18.29 o
  -6   2  10      916.95     1011.56     36.81 o
  -5   2  10      190.58      206.44      9.67 o
  -4   2  10     6661.09     6582.14     63.03 o
  -3   2  10      119.60      209.56      8.77 o
  -2   2  10      180.47      102.14      6.93 o
  -1   2  10       26.29       25.40      8.04 o
   0   2  10     2691.92     2750.34     30.96 o
   1   2  10     3399.75     3564.56     38.92 o
   2   2  10     6247.22     6241.55     58.94 o
   3   2  10      717.32      814.35     17.89 o
   4   2  10     3489.78     3457.82     43.00 o
   5   2  10       95.01       93.54     13.50 o
   6   2  10     3245.04     3188.39     70.90 o
   7   2  10       54.63       39.30     22.96 o
   8   2  10      359.83      389.99     37.89 o
   9   2  10        1.51      -17.53     23.34 o
  10   2  10      878.05      980.85     69.31 o
 -10   3  10        1.21       15.09     42.83 o
  -9   3  10      144.24      184.01     35.55 o
  -8   3  10      206.56      226.93     34.22 o
  -7   3  10       22.04        9.97     14.85 o
  -6   3  10      322.40      328.12     23.03 o
  -5   3  10       63.32       59.25      8.88 o
  -4   3  10      436.55      428.68     11.07 o
  -3   3  10      129.77      145.03      7.36 o
  -2   3  10     2620.18     2729.92     36.28 o
  -1   3  10       34.07       30.20      6.92 o
   0   3  10       18.13       17.57      4.92 o
   1   3  10     1866.98     1980.15     29.71 o
   2   3  10      103.49       95.06      8.95 o
   3   3  10       75.94       68.92     13.87 o
   4   3  10      115.46      144.20     11.99 o
   5   3  10       38.75       24.98     14.07 o
   6   3  10       28.68       27.36     17.22 o
   7   3  10     2087.01     1993.62     66.96 o
   8   3  10      490.42      448.54     37.74 o
   9   3  10       19.98        8.12     25.45 o
 -10   4  10      322.95      357.76     73.01 o
  -9   4  10      133.66       22.39     37.48 o
  -8   4  10        5.20       12.17     30.67 o
  -7   4  10       88.05       78.78     33.34 o
  -6   4  10     2352.48     2392.92     75.75 o
  -5   4  10      158.81      139.77     10.47 o
  -4   4  10       49.10       30.26      5.68 o
  -3   4  10     1930.72     2090.91     27.19 o
  -2   4  10     2475.07     2441.75     38.04 o
  -1   4  10      298.66      265.07     10.65 o
   0   4  10     9131.67     9308.71     84.68 o
   1   4  10     1016.48     1065.94     22.15 o
   2   4  10     5538.26     5189.46     66.59 o
   3   4  10      716.68      709.34     22.63 o
   4   4  10     4530.17     4427.68     72.38 o
   5   4  10      265.21      262.55     20.02 o
   6   4  10      814.48      902.88     38.19 o
   7   4  10      204.17      215.78     44.43 o
   8   4  10     1312.39     1323.75     58.21 o
   9   4  10        2.96      -24.29     24.29 o
 -10   5  10      138.73      122.66     52.57 o
  -9   5  10      112.61      107.57     48.19 o
  -8   5  10      110.91      114.87     43.81 o
  -7   5  10       89.44       74.47     36.51 o
  -6   5  10      508.90      476.30     27.55 o
  -5   5  10        0.88       -5.96      7.23 o
  -4   5  10     1847.11     1928.50     25.33 o
  -3   5  10      771.97      833.58     16.40 o
  -2   5  10        7.87        4.26      7.31 o
  -1   5  10      146.58      146.06     10.18 o
   0   5  10      814.77      853.52     18.70 o
   1   5  10      673.45      650.48     18.17 o
   2   5  10     2168.56     2134.52     35.79 o
   3   5  10      316.16      318.75     41.06 o
   4   5  10      664.13      633.60     37.38 o
   5   5  10       56.99       50.64     15.62 o
   6   5  10        0.48       21.98     17.77 o
   7   5  10       98.63       88.03     25.12 o
   8   5  10       44.23       62.17     26.15 o
   9   5  10       16.14       44.69     27.58 o
  -9   6  10      391.68      366.52     70.58 o
  -8   6  10     1219.20     1212.49     99.30 o
  -7   6  10       42.86       66.68     36.99 o
  -6   6  10       65.04       88.04     25.79 o
  -5   6  10       11.13       11.18      9.77 o
  -4   6  10     3984.20     3869.71     55.33 o
  -3   6  10      689.33      717.34     17.46 o
  -2   6  10     9339.66     9246.79    100.75 o
  -1   6  10      343.00      342.76     23.42 o
   0   6  10      862.03      808.27     17.73 o
   1   6  10     1073.90     1102.70     27.21 o
   2   6  10     1432.43     1314.43     31.30 o
   3   6  10      608.03      567.16     32.29 o
   4   6  10      644.47      619.89     30.15 o
   5   6  10      294.09      302.84     24.64 o
   6   6  10      788.36      800.17     38.12 o
   7   6  10       35.44        8.24     21.60 o
   8   6  10      506.41      431.83     41.18 o
   9   6  10        1.95       -3.66     27.23 o
  -9   7  10      165.58       66.68     51.60 o
  -8   7  10       70.06        6.81     35.05 o
  -7   7  10       48.80       12.17     31.15 o
  -6   7  10      431.26      371.66     38.82 o
  -5   7  10      119.88       97.65     16.24 o
  -4   7  10      763.24      824.86     23.82 o
  -3   7  10      879.57      921.65     24.80 o
  -2   7  10        5.70       -2.90      9.01 o
  -1   7  10       16.63       19.70      9.33 o
   0   7  10      285.51      299.63     42.58 o
   1   7  10      740.82      749.88     47.44 o
   2   7  10       15.48       24.19     13.56 o
   3   7  10      841.43      823.60     34.04 o
   4   7  10        3.44       20.35     14.34 o
   5   7  10      910.58      887.00     37.48 o
   6   7  10       33.64       32.55     22.57 o
   7   7  10      135.99      122.66     29.27 o
   8   7  10        3.24       22.62     24.61 o
  -9   8  10        4.27      -37.48     43.81 o
  -8   8  10      692.96      752.02     86.15 o
  -7   8  10        0.08       -9.73     34.07 o
  -6   8  10     2040.78     2047.26    119.74 o
  -5   8  10       65.20       63.26     16.21 o
  -4   8  10     1930.15     1968.19     49.87 o
  -3   8  10      200.93      206.80     14.88 o
  -2   8  10     1870.87     1942.63     36.66 o
  -1   8  10       28.57       43.14      8.15 o
   0   8  10      271.13      270.87     21.88 o
   1   8  10        0.75       -2.93     14.47 o
   2   8  10      622.99      618.22     31.32 o
   3   8  10      168.54      169.17     20.88 o
   4   8  10     1254.43     1288.57    110.98 o
   5   8  10       16.66       39.63     20.53 o
   6   8  10     1363.41     1340.59     69.67 o
   7   8  10      243.40      335.99     37.12 o
   8   8  10      834.38      801.21     52.60 o
  -8   9  10      250.53      334.40     68.63 o
  -7   9  10      535.85      531.53     71.55 o
  -6   9  10      157.01      134.34     45.27 o
  -5   9  10        1.38       15.73     16.20 o
  -4   9  10       21.30       10.76     16.79 o
  -3   9  10      220.43      247.43     21.85 o
  -2   9  10      188.94      176.27     13.36 o
  -1   9  10      556.07      506.72     34.18 o
   0   9  10      430.58      398.80     30.84 o
   1   9  10       16.65       19.11     22.29 o
   2   9  10       11.46       46.27     21.64 o
   3   9  10      199.08      146.51     29.05 o
   4   9  10      136.69      173.77     43.32 o
   5   9  10       20.40       29.20     33.59 o
   6   9  10      139.05      140.45     34.15 o
   7   9  10      122.22       66.54     28.76 o
  -7  10  10        3.49       -6.33     39.43 o
  -6  10  10      925.95     1071.82     90.53 o
  -5  10  10        6.37       11.20     32.13 o
  -4  10  10     3028.91     3069.14     96.97 o
  -3  10  10     2493.69     2456.57     69.29 o
  -2  10  10     3812.33     3595.86    184.48 o
  -1  10  10        0.02      -10.79     19.41 o
   0  10  10     1221.29     1369.22     92.00 o
   1  10  10       98.33       76.91     33.10 o
   2  10  10     1410.39     1301.56     91.02 o
   3  10  10       22.47       21.42     31.15 o
   4  10  10     1203.23     1124.87     89.07 o
   5  10  10      299.35      413.73     65.22 o
   6  10  10      308.17      317.36     61.82 o
   7  10  10      233.64      290.72     64.74 o
  -7  11  10        6.56      -35.53     39.43 o
  -6  11  10      393.14      498.92     69.12 o
  -5  11  10       19.05       37.48     38.94 o
  -3  11  10      156.53      111.95     40.89 o
  -2  11  10      603.68      465.82     62.30 o
  -1  11  10      141.53      148.94     45.27 o
   0  11  10      144.37      128.50     40.40 o
   1  11  10      284.71      190.32     46.24 o
   2  11  10        8.98       46.73     34.07 o
   3  11  10       51.14       11.68     31.15 o
   4  11  10        3.95        7.79     31.64 o
   5  11  10        7.87      -21.90     34.07 o
   6  11  10       66.62       95.40     48.19 o
  -2  12  10     4104.25     4044.87    184.96 o
  -1  12  10      366.26      335.37     59.38 o
   0  12  10     1035.73      944.29     87.13 o
   1  12  10      130.12      107.57     41.86 o
   2  12  10     1179.05     1186.20     95.89 o
   3  12  10        8.61       16.55     33.10 o
   4  12  10      927.58     1052.83     97.84 o
   5  12  10        0.86       70.09     42.83 o
  -2  13  10      200.83      242.40     57.44 o
  -1  13  10      103.34       61.82     40.89 o
   0  13  10      103.60       90.53     43.32 o
   1  13  10      133.71      172.80     51.11 o
   2  13  10        6.91       -8.27     32.61 o
   3  13  10      119.83      158.68     54.52 o
   4  13  10      260.93      170.36     55.00 o
  -2  14  10       93.12      124.61     54.52 o
  -1  14  10        6.98       18.50     36.99 o
   0  14  10      444.05      486.75     76.91 o
   1  14  10      104.11       50.13     40.89 o
   2  14  10     1167.12     1169.65    109.03 o
  -9   0  11      677.93      655.65     73.99 o
  -7   0  11      669.07      648.36     43.54 o
  -5   0  11      474.41      455.62     17.53 o
  -3   0  11     4449.61     4640.72     80.86 o
  -1   0  11      737.21      740.69     26.98 o
   1   0  11     2418.35     2750.01     54.81 o
   3   0  11      689.22      682.10     25.06 o
   5   0  11       26.68       28.00     16.07 o
   7   0  11      407.89      331.96     55.98 o
   9   0  11      668.04      686.80     81.29 o
 -10   1  11      415.63      460.91     50.70 o
  -9   1  11       29.33        6.80     21.80 o
  -8   1  11     1410.77     1403.04     66.89 o
  -7   1  11     1326.19     1357.67     42.80 o
  -6   1  11     1491.36     1464.67     41.90 o
  -5   1  11     2209.66     2101.15     30.36 o
  -4   1  11     2035.89     2012.64     25.80 o
  -3   1  11     1723.51     1703.75     27.69 o
  -2   1  11     5005.42     4593.20     47.76 o
  -1   1  11      900.43      906.55     17.88 o
   0   1  11    14080.67    13345.87    121.75 o
   1   1  11      969.49      981.30     18.38 o
   2   1  11    12988.72    12744.19    120.35 o
   3   1  11      295.46      314.47     12.20 o
   4   1  11     2856.84     2737.49     42.10 o
   5   1  11       36.05       23.64     10.04 o
   6   1  11     1252.14     1269.12     42.71 o
   7   1  11        7.77      -14.36     19.46 o
   8   1  11     1824.69     1815.31     67.19 o
   9   1  11       51.95       36.05     40.64 o
  10   1  11      853.99      778.11     63.97 o
 -10   2  11      170.27      188.64     39.58 o
  -9   2  11       18.93        6.31     23.74 o
  -8   2  11      149.80      164.11     48.19 o
  -7   2  11       91.71      112.17     20.60 o
  -6   2  11       31.89       50.59     16.93 o
  -5   2  11        9.13        2.70      6.29 o
  -4   2  11      261.25      262.37      9.85 o
  -3   2  11     3067.57     3264.26     40.96 o
  -2   2  11      172.85      176.45      8.51 o
  -1   2  11      688.72      609.19     17.72 o
   0   2  11     1103.36     1118.66     18.92 o
   1   2  11    12308.27    12927.03    128.17 o
   2   2  11      961.05      985.10     19.07 o
   3   2  11       91.75       88.70     10.00 o
   4   2  11        0.10        2.87      9.00 o
   5   2  11       97.37       94.32     12.89 o
   6   2  11      714.72      668.41     33.01 o
   7   2  11      732.80      736.97     43.11 o
   8   2  11      108.72       99.04     27.59 o
   9   2  11       11.55      -11.32     24.14 o
 -10   3  11      263.27      144.08     57.44 o
  -9   3  11      107.67      140.99     33.96 o
  -8   3  11      274.67      266.40     38.21 o
  -7   3  11      292.03      255.08     25.05 o
  -6   3  11     3228.35     3095.46     81.08 o
  -5   3  11       59.98       65.78      9.21 o
  -4   3  11     5339.49     5212.17     56.55 o
  -3   3  11      854.28      798.32     17.57 o
  -2   3  11     6477.91     6311.11     82.86 o
  -1   3  11     4172.72     4215.49     51.12 o
   0   3  11     2505.16     2236.01     31.91 o
   1   3  11     1205.11     1215.77     30.55 o
   2   3  11     3708.24     3438.82     40.75 o
   3   3  11     2532.58     2554.68     42.12 o
   4   3  11      445.38      398.01     18.92 o
   5   3  11      959.42     1001.14     33.00 o
   6   3  11      880.76      845.05     37.18 o
   7   3  11      219.67      252.23     31.28 o
   8   3  11     1037.84     1022.36     53.35 o
   9   3  11      112.67       61.85     28.38 o
 -10   4  11       41.00       19.96     46.24 o
  -9   4  11      175.84      204.92     53.06 o
  -8   4  11      244.62      247.55     34.86 o
  -7   4  11       26.45       11.25     19.29 o
  -6   4  11     1790.01     1751.55     54.02 o
  -5   4  11       48.15       51.21     11.17 o
  -4   4  11     1061.37     1101.14     20.66 o
  -3   4  11      698.02      657.54     14.55 o
  -2   4  11      118.57      107.44      9.73 o
  -1   4  11     2065.59     1929.33     33.40 o
   0   4  11      352.58      418.38     12.44 o
   1   4  11      408.53      391.29     16.19 o
   2   4  11     1173.87     1255.81     28.96 o
   3   4  11     1372.18     1353.25     32.82 o
   4   4  11       37.86       40.20     12.16 o
   5   4  11      460.18      424.18     26.40 o
   6   4  11      293.33      309.64     31.28 o
   7   4  11       37.55       34.22     24.17 o
   8   4  11        5.36       -5.64     22.41 o
   9   4  11        9.61        4.91     26.99 o
 -10   5  11      240.88      162.09     57.92 o
  -9   5  11      250.53      208.81     56.95 o
  -8   5  11      995.08      801.19     81.29 o
  -7   5  11       35.30      -22.88     29.69 o
  -6   5  11     1387.77     1432.83     45.85 o
  -5   5  11        2.95        2.26      9.12 o
  -4   5  11     4363.30     4252.82     49.59 o
  -3   5  11     1951.73     1970.13     27.00 o
  -2   5  11    13914.67    13164.41    147.16 o
  -1   5  11      152.30      127.53      9.93 o
   0   5  11     6473.27     6234.42     69.23 o
   1   5  11       14.48       28.27      6.85 o
   2   5  11     2843.77     2669.77     41.03 o
   3   5  11        6.10       -6.37      9.66 o
   4   5  11      247.36      283.89     25.54 o
   5   5  11      289.25      285.87     21.61 o
   6   5  11      460.48      526.82     32.06 o
   7   5  11      189.45      238.29     31.41 o
   8   5  11     1563.37     1555.58     65.79 o
   9   5  11       20.49      -12.20     27.08 o
  -9   6  11       36.93       51.60     46.73 o
  -8   6  11        1.24      -16.06     32.61 o
  -7   6  11        9.97       50.13     33.59 o
  -6   6  11       15.21       30.67     29.69 o
  -5   6  11       46.43       72.67     13.86 o
  -4   6  11      420.13      470.74     14.21 o
  -3   6  11      525.74      515.32     15.95 o
  -2   6  11        0.04        3.28      7.27 o
  -1   6  11       19.27        3.96      9.16 o
   0   6  11       41.55       28.37      6.16 o
   1   6  11      130.21      154.75     10.24 o
   2   6  11      440.63      424.09     16.57 o
   3   6  11       13.61        0.25     14.29 o
   4   6  11      101.34      131.78     42.76 o
   5   6  11      173.51      194.70     20.12 o
   6   6  11      136.93      108.09     33.38 o
   7   6  11      361.99      333.82     35.04 o
   8   6  11       88.53      121.63     30.44 o
   9   6  11       24.07       21.04     34.51 o
  -9   7  11        2.37       23.85     46.73 o
  -8   7  11        5.05       -0.97     34.07 o
  -7   7  11      204.17      139.21     45.27 o
  -6   7  11      126.97      224.88     48.67 o
  -5   7  11      434.08      393.15     29.69 o
  -4   7  11     2348.94     2203.66     44.88 o
  -3   7  11      232.68      246.07     14.98 o
  -2   7  11     3284.33     3310.71     52.71 o
  -1   7  11        0.86       -6.15      9.23 o
   0   7  11     4669.52     4761.00     68.24 o
   1   7  11     1240.40     1240.44     32.14 o
   2   7  11      598.32      570.07     29.16 o
   3   7  11      950.57      942.00     43.91 o
   4   7  11     1423.29     1503.58     79.28 o
   5   7  11       29.36       40.33     22.89 o
   6   7  11     1175.71     1222.65     54.46 o
   7   7  11       16.30       -0.05     25.94 o
   8   7  11      463.73      511.65     44.30 o
  -8   8  11       96.17      102.70     51.60 o
  -7   8  11       17.36       42.83     38.94 o
  -6   8  11        0.01        1.95     30.67 o
  -5   8  11      242.38      254.84     27.33 o
  -4   8  11      125.51      134.15     17.33 o
  -3   8  11       95.66       81.83      9.57 o
  -2   8  11       30.70       28.56     13.06 o
  -1   8  11     2110.92     2010.71     43.86 o
   0   8  11     1444.57     1320.91     35.23 o
   1   8  11      298.84      316.02     24.15 o
   2   8  11        6.13       -3.46     13.52 o
   3   8  11      405.77      299.17     28.51 o
   4   8  11      275.61      304.71     41.13 o
   5   8  11      725.06      637.59     62.79 o
   6   8  11      128.25      174.97     36.17 o
   7   8  11      332.92      393.78     44.40 o
   8   8  11      297.61      295.01     39.90 o
  -8   9  11      535.67      622.06     80.31 o
  -7   9  11       64.83       71.07     43.81 o
  -6   9  11     1199.96     1120.00     89.56 o
  -5   9  11        9.51      -11.94     19.52 o
  -4   9  11     1349.83     1332.23     84.69 o
  -3   9  11     1083.81     1048.54     45.29 o
  -2   9  11     2964.74     3130.52     53.44 o
  -1   9  11       63.03       58.74     20.61 o
   0   9  11      803.48      833.47     41.89 o
   1   9  11       88.37      125.82     19.11 o
   2   9  11     2008.72     1893.39     76.21 o
   3   9  11       44.78       50.62     30.67 o
   4   9  11     3007.30     2626.97    135.32 o
   5   9  11      149.43      128.50     42.35 o
   6   9  11      948.70     1080.58     94.43 o
   7   9  11       47.09       80.23     34.95 o
  -7  10  11      119.51      150.89     54.03 o
  -6  10  11       70.42      133.37     46.73 o
  -5  10  11      450.46      409.84     58.90 o
  -4  10  11      166.31      164.52     40.40 o
  -3  10  11        0.93        8.67     16.79 o
  -2  10  11      201.70      260.66     35.72 o
  -1  10  11      355.64      387.45     55.49 o
   0  10  11       22.24       36.51     31.15 o
   1  10  11      230.38      226.82     46.73 o
   2  10  11        7.11        6.33     27.26 o
   3  10  11        2.90      -27.26     27.26 o
   4  10  11      457.36      408.87     63.76 o
   5  10  11      200.93      173.28     48.67 o
   6  10  11      193.95      296.92     62.30 o
   7  10  11      123.58       88.38     83.23 o
  -7  11  11       65.01       92.48     50.13 o
  -6  11  11      656.46      701.40     78.85 o
  -5  11  11      289.19      235.59     52.08 o
  -3  11  11      766.60      675.60     72.04 o
  -2  11  11     1837.04     1929.46    115.36 o
  -1  11  11        1.78       19.47     30.18 o
   0  11  11     1296.57     1275.28     92.97 o
   1  11  11     1476.33     1405.73     97.35 o
   2  11  11        5.06       25.80     29.69 o
   3  11  11       37.96       84.69     36.99 o
   4  11  11      376.86      537.86     71.07 o
   5  11  11      141.28      240.94     56.95 o
   6  11  11     1183.15     1230.50    106.60 o
  -3  12  11      260.49      265.28     57.92 o
  -2  12  11      430.25      473.12     68.63 o
  -1  12  11       59.55      140.67     44.29 o
   0  12  11      104.46       84.21     42.83 o
   1  12  11      101.16      100.76     40.89 o
   2  12  11      114.26      131.42     44.78 o
   3  12  11        3.59      -21.42     32.13 o
   4  12  11      111.45      146.02     52.57 o
   5  12  11      113.37       97.35     48.67 o
  -2  13  11     3641.58     3710.96    183.02 o
  -1  13  11       96.19       41.86     39.91 o
   0  13  11      286.70      260.90     58.90 o
   1  13  11       74.75      155.76     48.19 o
   2  13  11      259.63      211.25     53.54 o
   3  13  11      119.20       99.30     47.21 o
   4  13  11      326.24      228.28     61.33 o
  -2  14  11        5.73       28.72     45.27 o
  -1  14  11        1.10       56.46     41.86 o
   0  14  11      398.75      380.15     69.60 o
   1  14  11        2.11       19.96     39.91 o
   2  14  11       16.59      -32.13     32.13 o
 -10   0  12     1965.67     2090.58    129.96 o
  -8   0  12      840.93      755.43     70.58 o
  -6   0  12     9135.38     8896.18    193.77 o
  -4   0  12      302.36      300.55     15.97 o
  -2   0  12    19173.18    19501.36    298.24 o
   0   0  12     7546.39     7105.46    167.91 o
   2   0  12    10160.88    10078.34    166.79 o
   4   0  12     1705.18     1696.47     49.29 o
   6   0  12      796.22      820.13     38.93 o
   8   0  12     1434.69     1556.13    110.49 o
 -10   1  12        1.49      -36.14     42.10 o
  -9   1  12      117.60      102.68     30.98 o
  -8   1  12       14.84        6.48     25.31 o
  -7   1  12       25.60       55.70     15.58 o
  -6   1  12      947.57     1016.23     35.05 o
  -5   1  12        0.10       -4.90      6.03 o
  -4   1  12      106.18      112.33      7.65 o
  -3   1  12     2921.50     3113.07     38.15 o
  -2   1  12     4407.49     4670.53     49.35 o
  -1   1  12     2078.57     2357.51     32.51 o
   0   1  12      107.97      106.66      7.63 o
   1   1  12        0.83        2.98      8.42 o
   2   1  12       11.37       14.71      6.67 o
   3   1  12      879.12      839.24     23.00 o
   4   1  12     1703.30     1814.25     33.72 o
   5   1  12      300.10      279.69     17.80 o
   6   1  12      421.90      417.48     27.61 o
   7   1  12       18.06       -1.93     25.41 o
   8   1  12       19.03       -2.88     29.94 o
   9   1  12       24.61      -16.84     27.51 o
 -10   2  12     1032.70     1034.45     67.25 o
  -9   2  12        3.06       -1.93     23.40 o
  -8   2  12      640.89      649.71     47.50 o
  -7   2  12     2879.53     2846.33     65.26 o
  -6   2  12     2860.40     2704.85     59.67 o
  -5   2  12        5.49        8.54      7.82 o
  -4   2  12     2958.42     2889.27     35.98 o
  -3   2  12     4275.62     4549.54     49.27 o
  -2   2  12     4035.41     4020.23     45.36 o
  -1   2  12     1567.56     1759.20     27.60 o
   0   2  12     3016.14     2941.96     35.89 o
   1   2  12     1714.16     1756.06     26.72 o
   2   2  12     6612.63     6437.58     65.18 o
   3   2  12      268.55      274.08     14.77 o
   4   2  12     3814.80     3768.68     57.08 o
   5   2  12     1395.27     1311.65     35.24 o
   6   2  12      102.54       73.90     23.18 o
   7   2  12     1292.75     1217.64     67.44 o
   8   2  12      197.41      175.10     40.40 o
   9   2  12       86.09       66.00     46.73 o
 -10   3  12        2.63       58.90     47.70 o
  -9   3  12      285.09      244.68     38.47 o
  -8   3  12       31.15       22.97     23.61 o
  -7   3  12     1961.28     1896.07     58.43 o
  -6   3  12      868.00      818.50     38.08 o
  -5   3  12      166.07      163.46     12.56 o
  -4   3  12      180.45      179.66      9.61 o
  -3   3  12      848.99      931.05     19.58 o
  -2   3  12      740.51      814.82     18.68 o
  -1   3  12      677.07      646.10     19.59 o
   0   3  12     1863.30     2004.86     26.54 o
   1   3  12      173.49      191.92      9.88 o
   2   3  12     2286.50     2185.50     37.02 o
   3   3  12     1204.39     1211.81     28.02 o
   4   3  12      137.68      156.04     13.95 o
   5   3  12     1595.03     1614.70     72.20 o
   6   3  12      160.30      140.02     25.64 o
   7   3  12      258.75      238.60     30.75 o
   8   3  12        3.14      -16.35     21.51 o
   9   3  12      273.54      308.70     76.42 o
 -10   4  12      321.04      329.53     69.12 o
  -9   4  12       20.25      -29.20     29.20 o
  -8   4  12      472.27      396.11     40.68 o
  -7   4  12      244.92      251.65     31.21 o
  -6   4  12     1529.92     1594.35     54.67 o
  -5   4  12      249.74      294.07     17.37 o
  -4   4  12     1875.30     1878.85     28.46 o
  -3   4  12      168.55      183.19      9.91 o
  -2   4  12     3846.00     3828.20     53.60 o
  -1   4  12      136.02      104.36      9.24 o
   0   4  12     4522.97     4472.57     63.03 o
   1   4  12      196.02      189.65     10.96 o
   2   4  12     4197.58     3997.15     60.81 o
   3   4  12      152.90      174.23     13.52 o
   4   4  12     1063.15     1087.25     42.67 o
   5   4  12      723.13      674.08     32.23 o
   6   4  12     2185.45     2169.48    105.10 o
   7   4  12      132.00      141.64     24.25 o
   8   4  12     1229.33     1178.97     57.87 o
   9   4  12      237.98      204.98     58.90 o
  -9   5  12      239.52      173.77     52.57 o
  -8   5  12      413.73      252.62     56.46 o
  -7   5  12      262.60      364.57     56.46 o
  -6   5  12      779.37      815.94     35.67 o
  -5   5  12      258.41      250.64     16.71 o
  -4   5  12      224.20      211.07     11.59 o
  -3   5  12      160.65      191.00      9.58 o
  -2   5  12       59.22       51.02     10.28 o
  -1   5  12      543.17      538.83     17.14 o
   0   5  12       46.04       66.38      7.44 o
   1   5  12       61.34       43.48      7.68 o
   2   5  12      164.28      186.44     15.42 o
   3   5  12      263.22      264.33     18.83 o
   4   5  12      264.23      254.83     31.90 o
   5   5  12      143.22      130.30     20.56 o
   6   5  12      101.99       71.07     23.82 o
   7   5  12        0.00       26.97     23.42 o
   8   5  12        2.12      -11.86     24.31 o
   9   5  12      182.24      204.04     44.55 o
  -9   6  12      290.36      255.06     64.74 o
  -8   6  12      561.09      541.26     72.53 o
  -7   6  12      901.49      875.66     81.29 o
  -6   6  12     1457.80     1171.60     87.13 o
  -5   6  12      193.00      159.68     17.24 o
  -4   6  12     3427.09     3491.76     80.82 o
  -3   6  12      489.98      489.91     16.19 o
  -2   6  12     3680.51     3537.13     53.82 o
  -1   6  12      155.30      151.67     14.25 o
   0   6  12     2577.39     2538.75     36.71 o
   1   6  12       80.24       79.99      8.92 o
   2   6  12      106.67      123.09     15.23 o
   3   6  12     1476.25     1496.56     51.22 o
   4   6  12     1360.22     1376.40     51.54 o
   5   6  12      198.07      224.90     23.63 o
   6   6  12      533.42      488.63     47.28 o
   7   6  12      382.84      359.84     39.04 o
   8   6  12     2400.58     2306.23     99.51 o
  -9   7  12      845.81     1040.67    103.68 o
  -8   7  12       26.13       31.15     37.48 o
  -7   7  12      192.14      137.75     45.75 o
  -6   7  12       28.90      -18.50     25.80 o
  -5   7  12       50.69       42.88     33.59 o
  -4   7  12      196.06      169.52     16.21 o
  -3   7  12      131.19      160.57     13.42 o
  -2   7  12       51.86       48.60     10.95 o
  -1   7  12     1689.95     1804.01     47.36 o
   0   7  12     1848.37     1882.95     33.85 o
   1   7  12       76.69       82.72     10.16 o
   2   7  12        6.59       -2.64     13.13 o
   3   7  12     1229.80     1119.23     64.64 o
   4   7  12     1669.56     1558.33     69.58 o
   5   7  12      308.79      264.80     35.37 o
   6   7  12        0.70       -8.52     24.68 o
   7   7  12       50.09       91.46     34.78 o
   8   7  12        0.08        4.32     30.98 o
  -8   8  12      339.11      182.53     57.44 o
  -7   8  12       12.18       38.45     34.56 o
  -5   8  12      109.85       99.09     31.71 o
  -4   8  12     1484.80     1554.30    100.76 o
  -3   8  12      305.97      293.22     12.53 o
  -2   8  12     3741.40     3652.69     64.92 o
  -1   8  12     2966.10     2877.26     49.96 o
   0   8  12      639.17      697.19     27.20 o
   1   8  12      683.22      738.53     33.45 o
   2   8  12      955.32      829.49     40.89 o
   3   8  12      957.14      773.24     49.35 o
   4   8  12      513.16      619.56     45.77 o
   5   8  12      512.82      481.39     63.28 o
   6   8  12      667.08      625.82     53.28 o
   7   8  12      382.27      370.87     68.14 o
   8   8  12     1001.22     1029.97     72.38 o
  -8   9  12        0.02      -15.09     36.99 o
  -7   9  12       39.88        9.73     35.53 o
  -6   9  12        0.97      -29.20     29.20 o
  -5   9  12      190.88      229.86     43.08 o
  -4   9  12      546.27      502.32     56.46 o
  -3   9  12      111.41      130.31     11.80 o
  -2   9  12      525.48      525.51     18.17 o
  -1   9  12      431.50      432.27     23.13 o
   0   9  12       47.82       48.53     16.74 o
   1   9  12       30.12       60.36     32.13 o
   2   9  12       16.13      -19.96     23.85 o
   3   9  12      400.29      326.12     52.57 o
   4   9  12       11.73       -2.43     26.28 o
   5   9  12      190.42      208.81     50.62 o
   6   9  12      219.46      202.49     53.06 o
   7   9  12      354.30      429.56     65.95 o
  -7  10  12       80.17       26.77     42.35 o
  -6  10  12      631.21      601.62     72.04 o
  -5  10  12      285.03      302.76     53.06 o
  -4  10  12     2166.92     1958.18    105.14 o
  -3  10  12       92.82       58.59     20.12 o
  -2  10  12     1530.94     1424.43    167.44 o
  -1  10  12        0.86      -21.90     21.90 o
   0  10  12     2609.50     2392.85    123.15 o
   1  10  12       86.54       41.37     31.15 o
   2  10  12       47.49       73.01     36.02 o
   3  10  12      140.17      114.87     39.91 o
   4  10  12      884.28      880.53     83.23 o
   5  10  12      121.89      160.14     48.67 o
   6  10  12      526.76      584.10     75.93 o
  -6  11  12      203.72      197.13     54.03 o
  -5  11  12       25.26       10.71     34.56 o
  -3  11  12      166.58      109.52     41.37 o
  -2  11  12       25.46       36.02     32.61 o
  -1  11  12        0.04      -24.82     24.82 o
   0  11  12      115.90      103.68     39.91 o
   1  11  12      625.89      581.18     68.14 o
   2  11  12       45.67       34.07     31.64 o
   3  11  12        6.53      -19.96     28.23 o
   4  11  12        0.09       52.08     39.91 o
   5  11  12       64.06        3.41     37.97 o
   6  11  12        0.74       17.52     41.37 o
  -3  12  12       81.31       67.17     42.35 o
  -2  12  12     1073.63     1184.74     99.30 o
  -1  12  12       78.04       88.59     40.89 o
   0  12  12     1212.12     1278.20     98.32 o
   1  12  12       37.47       74.96     36.51 o
   2  12  12      205.16      226.34     54.03 o
   3  12  12      183.60      148.46     48.19 o
   4  12  12      259.63      212.22     56.46 o
   5  12  12       21.88        0.97     38.45 o
  -3  13  12        2.87      -31.64     31.64 o
  -2  13  12        0.55       -5.84     34.56 o
  -1  13  12       35.67       33.10     36.99 o
   0  13  12        0.61      -27.74     31.64 o
   1  13  12      186.97      206.87     54.03 o
   2  13  12        2.65       49.65     36.51 o
   3  13  12      200.77      232.67     58.41 o
  -2  14  12      499.85      460.46     75.93 o
  -1  14  12      831.85      977.87    100.76 o
   0  14  12      955.87      893.18     94.92 o
   1  14  12        6.41      -32.13     32.13 o
  -9   0  13       10.13       46.24     38.45 o
  -7   0  13     2861.25     2789.39     91.37 o
  -5   0  13     2272.65     2175.36     49.43 o
  -3   0  13     1269.46     1339.00     36.16 o
  -1   0  13    14354.12    15317.80    230.78 o
   1   0  13     1228.20     1178.75     30.39 o
   3   0  13     4306.26     4180.59     83.63 o
   5   0  13       31.13       21.02     16.03 o
   7   0  13      334.53      349.97     58.41 o
   9   0  13     1028.02     1032.39     97.35 o
 -10   1  13     1324.41     1548.51     80.17 o
  -9   1  13       15.97        7.18     24.94 o
  -8   1  13      265.19      244.02     27.90 o
  -7   1  13       76.23      101.23     17.79 o
  -6   1  13       67.93       57.21     14.09 o
  -5   1  13      512.56      554.10     16.14 o
  -4   1  13      447.14      413.44     14.20 o
  -3   1  13        2.89        1.15      6.58 o
  -2   1  13     3926.18     3827.93     45.44 o
  -1   1  13       30.46       30.74      7.36 o
   0   1  13     4871.38     4849.80     55.07 o
   1   1  13       83.04       63.07      9.42 o
   2   1  13     8196.14     7576.54     86.04 o
   3   1  13      424.85      447.35     18.01 o
   4   1  13     1002.55      952.70     26.68 o
   5   1  13       94.22       82.64     13.45 o
   6   1  13     1125.32     1141.37     36.50 o
   7   1  13      740.60      801.00     56.02 o
   8   1  13      329.19      268.17     41.97 o
   9   1  13      138.25      110.25     39.58 o
 -10   2  13        7.87       17.19     28.32 o
  -9   2  13      437.82      381.14     43.65 o
  -8   2  13        1.38       -4.09     15.84 o
  -7   2  13        0.12        6.25     12.98 o
  -6   2  13      133.75      159.64     18.22 o
  -5   2  13       33.33       39.37     10.04 o
  -4   2  13      191.59      195.93     11.09 o
  -3   2  13      250.62      245.62      8.72 o
  -2   2  13       34.31       19.93      5.89 o
  -1   2  13     3897.15     3967.67     45.61 o
   0   2  13      782.13      772.48     22.24 o
   1   2  13      859.45      964.06     23.23 o
   2   2  13     2124.57     2079.19     36.07 o
   3   2  13      149.11      176.26     13.05 o
   4   2  13       35.76       36.64     11.12 o
   5   2  13      800.95      742.11     25.79 o
   6   2  13      670.57      678.60     33.92 o
   7   2  13       17.52       24.91     29.23 o
   8   2  13      165.35      153.46     36.65 o
   9   2  13        6.25      -19.05     29.70 o
 -10   3  13     1121.17     1092.26    102.70 o
  -9   3  13      101.86       81.57     33.34 o
  -8   3  13      444.50      411.31     32.68 o
  -7   3  13      282.81      247.48     22.35 o
  -6   3  13     2733.28     2569.73     58.26 o
  -5   3  13      132.07      147.55     13.63 o
  -4   3  13     2274.31     2144.85     30.72 o
  -3   3  13      114.63      183.19     10.33 o
  -2   3  13        8.84       -2.70      6.34 o
  -1   3  13     1429.79     1585.93     29.30 o
   0   3  13     4869.30     4741.60     50.01 o
   1   3  13     2994.32     3174.65     45.79 o
   2   3  13     6073.58     5765.44     73.61 o
   3   3  13      164.62      181.54     13.58 o
   4   3  13     6832.76     6498.27     85.82 o
   5   3  13     1458.81     1394.08     40.11 o
   6   3  13     2259.11     2269.92     59.44 o
   7   3  13      209.38      199.14     47.70 o
   8   3  13      732.09      686.94     55.87 o
   9   3  13       87.33       96.54     43.81 o
 -10   4  13        1.80      -19.47     41.86 o
  -9   4  13      158.81      178.15     51.60 o
  -8   4  13       52.19       74.84     26.89 o
  -7   4  13       56.78       48.37     17.77 o
  -6   4  13     1312.14     1223.85     46.46 o
  -5   4  13      191.68      169.57     17.21 o
  -4   4  13      750.53      689.57     17.42 o
  -3   4  13      484.45      490.58     23.19 o
  -2   4  13      122.70      117.04     11.52 o
  -1   4  13     2086.94     2173.44     36.72 o
   0   4  13       17.56       27.08      6.91 o
   1   4  13      155.27      156.91     11.95 o
   2   4  13      586.34      545.40     20.09 o
   3   4  13      393.35      368.22     17.36 o
   4   4  13       39.53       29.95     13.21 o
   5   4  13      401.72      333.66     25.91 o
   6   4  13       12.78      -14.99     16.53 o
   7   4  13       31.09       42.70     28.74 o
   8   4  13       27.23       54.03     65.95 o
   9   4  13      159.59      147.87     42.92 o
  -9   5  13        5.65       12.17     38.94 o
  -8   5  13      908.87      828.44     84.21 o
  -7   5  13      151.31      205.41     47.21 o
  -6   5  13      467.83      498.64     26.49 o
  -5   5  13      215.79      248.41     17.10 o
  -4   5  13     4042.09     3968.64     48.34 o
  -3   5  13       78.15       87.37      9.76 o
  -2   5  13    10148.51    10082.49    129.56 o
  -1   5  13      392.81      371.69     17.79 o
   0   5  13     5483.67     5376.39     73.32 o
   1   5  13      230.16      260.56     14.38 o
   2   5  13     2446.40     2354.91     61.06 o
   3   5  13       41.53       59.26     13.43 o
   4   5  13     1221.17     1273.02     42.85 o
   5   5  13      562.54      482.03     29.65 o
   6   5  13     1072.99     1086.23     75.56 o
   7   5  13      196.36      182.79     37.51 o
   8   5  13      644.06      655.79     84.45 o
   9   5  13        0.03      -29.20     29.20 o
  -9   6  13        8.51        2.43     38.45 o
  -8   6  13      177.62      188.37     52.57 o
  -7   6  13       85.48       36.02     36.51 o
  -6   6  13       43.86       77.88     35.53 o
  -5   6  13      172.19      197.90     18.74 o
  -4   6  13        5.43        0.88      9.03 o
  -3   6  13      553.52      548.59     20.20 o
  -2   6  13      203.39      197.18     14.36 o
  -1   6  13       11.54        8.32      9.72 o
   0   6  13      352.14      384.19     13.56 o
   1   6  13        4.55       -3.73      7.16 o
   2   6  13      928.01      881.85     25.52 o
   3   6  13      879.64      816.72     32.11 o
   4   6  13      505.65      504.46     66.36 o
   5   6  13      390.16      395.96     50.19 o
   6   6  13       39.73       14.60     26.18 o
   7   6  13      662.40      609.77     73.99 o
   8   6  13       12.75       17.59     30.97 o
  -9   7  13       59.62       84.69     49.16 o
  -8   7  13      548.99      553.43     73.50 o
  -7   7  13      276.60      228.77     54.03 o
  -6   7  13      955.48      796.32     73.99 o
  -5   7  13     1420.23     1249.57     58.71 o
  -4   7  13     2109.09     2167.84     41.47 o
  -3   7  13       72.84       67.24     11.80 o
  -2   7  13     1808.75     1670.99     39.40 o
  -1   7  13      873.20      897.28     33.86 o
   0   7  13     6958.04     6698.82     97.88 o
   1   7  13      421.88      394.28     16.66 o
   2   7  13     1691.43     1653.05     62.08 o
   3   7  13      458.94      445.06     32.14 o
   4   7  13     1722.96     1784.90     72.61 o
   5   7  13      748.91      779.07     84.16 o
   6   7  13     1177.32     1022.23     63.57 o
   7   7  13        3.25       31.91     29.87 o
   8   7  13      983.80     1020.13     90.78 o
  -8   8  13       49.78       43.81     43.32 o
  -7   8  13      181.18      181.07     48.19 o
  -6   8  13       11.83       13.14     30.18 o
  -5   8  13     1088.51     1012.96     55.71 o
  -4   8  13       57.82       36.94     20.20 o
  -3   8  13      819.21      837.38     27.34 o
  -2   8  13        1.90       -5.02      9.50 o
  -1   8  13     1331.23     1294.21     28.30 o
   0   8  13       19.29        7.55     11.77 o
   1   8  13      865.80      926.67     48.13 o
   2   8  13       45.90       37.62     16.10 o
   3   8  13      182.95      144.85     28.96 o
   4   8  13        0.19        4.87     29.69 o
   5   8  13      680.54      522.77     66.68 o
   6   8  13        0.36       49.44     32.13 o
   7   8  13        4.90      -19.00     27.53 o
   8   8  13       60.67       97.76     38.24 o
  -8   9  13      981.64      848.40     93.46 o
  -7   9  13      198.93      221.47     55.49 o
  -6   9  13      466.89      555.87     68.14 o
  -5   9  13       68.37      107.57     38.45 o
  -4   9  13     1125.14     1118.54     79.34 o
  -3   9  13      575.31      580.70     19.82 o
  -2   9  13     1010.90     1012.51     33.64 o
  -1   9  13      491.30      463.26     26.20 o
   0   9  13     2018.41     1954.95    107.54 o
   1   9  13       10.47      -11.68     24.34 o
   2   9  13      543.46      553.43     61.82 o
   3   9  13      696.44      480.42     60.36 o
   4   9  13     1393.00     1412.05     98.81 o
   5   9  13      182.06      139.21     45.27 o
   6   9  13      311.56      311.36     45.39 o
   7   9  13      126.75      198.87     78.37 o
  -7  10  13        7.26       17.52     40.40 o
  -6  10  13        4.75      -19.47     33.59 o
  -5  10  13      144.15      162.09     44.29 o
  -4  10  13      557.26      588.48     61.33 o
  -3  10  13      840.22      885.41     36.99 o
  -2  10  13      461.68      453.16     58.41 o
  -1  10  13        1.90       22.39     27.26 o
   0  10  13        0.87      -20.93     20.93 o
   1  10  13      184.72      104.65     38.94 o
   2  10  13       35.52       23.85     29.69 o
   3  10  13        1.54       18.98     31.64 o
   4  10  13      298.63      236.56     54.03 o
   5  10  13      152.01      137.26     46.73 o
   6  10  13       80.00       17.52     40.89 o
  -6  11  13      649.30      651.75     75.45 o
  -5  11  13       84.73       76.42     41.86 o
  -3  11  13      166.40      223.42     51.11 o
  -2  11  13     1758.41     1605.29    105.14 o
  -1  11  13      122.33       89.56     38.45 o
   0  11  13     2646.30     2505.77    133.37 o
   1  11  13      131.96      117.79     42.35 o
   2  11  13      396.37      441.97     63.76 o
   3  11  13       43.89       17.52     33.59 o
   4  11  13      642.11      720.87     82.26 o
   5  11  13        0.63       19.96     37.48 o
   6  11  13      442.20      219.52     61.33 o
  -3  12  13       93.70       40.89     40.40 o
  -2  12  13      109.90      129.47     47.70 o
  -1  12  13        4.07        1.95     31.15 o
   0  12  13       34.56       58.41     36.02 o
   1  12  13      391.42      451.70     66.68 o
   2  12  13       65.35       -1.95     30.18 o
   3  12  13        3.32      -28.72     28.72 o
   4  12  13       69.45       98.32     47.21 o
   5  12  13        4.88      -33.59     33.59 o
  -3  13  13      881.30     1171.11    105.62 o
  -2  13  13     1415.60     1745.47    123.15 o
  -1  13  13      339.99      432.23     71.07 o
   0  13  13      300.10      300.32     62.79 o
   1  13  13      639.97      857.65     89.07 o
   2  13  13      537.62      452.67     70.58 o
   3  13  13      308.52      284.26     64.25 o
  -1  14  13        4.13       29.69     42.35 o
   0  14  13        0.41       59.38     43.32 o
   1  14  13       75.00      -11.20     35.53 o
 -10   0  14      506.20      385.99     69.60 o
  -8   0  14      168.44      169.04     31.32 o
  -6   0  14     1725.33     1526.00     61.95 o
  -4   0  14     4617.69     4427.09    124.91 o
  -2   0  14     7836.81     6913.27    114.38 o
   0   0  14    19068.13    19458.55    338.14 o
   2   0  14     5163.08     4931.14     92.40 o
   4   0  14      201.71      243.91     40.17 o
   6   0  14     1151.16     1233.28     48.94 o
   8   0  14     1019.36      894.64     89.07 o
 -10   1  14      100.63      135.75     64.01 o
  -9   1  14       59.60       48.09     28.51 o
  -8   1  14      113.65      105.46     22.90 o
  -7   1  14        6.07       12.48     13.64 o
  -6   1  14        6.23      -12.50     14.40 o
  -5   1  14      230.49      218.05     14.65 o
  -4   1  14       80.17       62.82      8.78 o
  -3   1  14      653.97      635.16     20.33 o
  -2   1  14     2086.29     2206.24     29.54 o
  -1   1  14      367.73      370.93     13.31 o
   0   1  14      200.55      184.28      9.87 o
   1   1  14      124.54      141.81      9.72 o
   2   1  14      536.01      486.13     17.92 o
   3   1  14      335.10      313.20     16.31 o
   4   1  14     2348.35     2475.54     44.91 o
   5   1  14       38.74       25.04     12.26 o
   6   1  14       47.71       44.51     15.48 o
   7   1  14      265.30      268.89     42.83 o
   8   1  14      227.93      262.06     41.64 o
   9   1  14        0.07      -30.10     30.10 o
 -10   2  14     1004.43     1004.38    122.17 o
  -9   2  14      295.63      252.94     39.08 o
  -8   2  14     2090.73     2099.59    128.66 o
  -7   2  14        2.00        1.59     12.75 o
  -6   2  14     2176.06     2116.68     52.48 o
  -5   2  14     1799.22     1794.85     56.39 o
  -4   2  14     3821.51     3860.81     71.83 o
  -3   2  14       93.16      123.75      7.42 o
  -2   2  14    15018.27    15076.38    140.28 o
  -1   2  14      407.05      437.80     19.46 o
   0   2  14     2325.92     2260.05     31.37 o
   1   2  14     3954.85     3908.80     57.92 o
   2   2  14     9342.63     9288.89    107.84 o
   3   2  14      683.70      632.93     31.45 o
   4   2  14      856.51      808.17     25.63 o
   5   2  14       10.02       -4.63     11.02 o
   6   2  14      135.24      151.29     22.31 o
   7   2  14       20.93      -19.37     27.23 o
   8   2  14      430.38      396.72     77.88 o
   9   2  14        9.18      -19.05     58.41 o
 -10   3  14      253.03      240.94     64.25 o
  -9   3  14       19.72       15.45     25.46 o
  -8   3  14      155.69      193.01     33.10 o
  -7   3  14      170.62      177.87     20.54 o
  -6   3  14      217.23      238.89     20.50 o
  -5   3  14      669.71      678.55     24.50 o
  -4   3  14        2.43        2.36      6.51 o
  -3   3  14     3432.76     3423.78     45.18 o
  -2   3  14     3105.59     3027.36     42.43 o
  -1   3  14      468.50      500.81     15.12 o
   0   3  14       31.19       44.51      6.98 o
   1   3  14       86.76       99.96     10.25 o
   2   3  14     1006.42      977.24     24.86 o
   3   3  14      395.26      441.53     21.02 o
   4   3  14      689.96      695.23     24.31 o
   5   3  14      268.60      255.02     20.68 o
   6   3  14       17.32       10.76     18.09 o
   7   3  14      385.72      343.59     42.76 o
   8   3  14      174.84      197.19     41.13 o
   9   3  14       50.74       12.47     32.48 o
 -10   4  14      244.44      234.61     65.22 o
  -9   4  14      108.98       92.00     48.19 o
  -8   4  14      860.13      869.66     59.63 o
  -7   4  14       36.74       30.74     15.35 o
  -6   4  14      449.81      481.37     26.77 o
  -5   4  14        7.08       20.07     11.63 o
  -4   4  14     4297.27     4242.70     50.09 o
  -3   4  14     1797.57     1847.30     33.52 o
  -2   4  14     2363.20     2313.20     42.51 o
  -1   4  14      152.58      181.62     12.50 o
   0   4  14     3424.61     3315.22     66.43 o
   1   4  14      703.38      636.87     24.89 o
   2   4  14     3882.28     3661.53     54.38 o
   3   4  14      628.34      631.29     21.95 o
   4   4  14      628.86      610.61     26.24 o
   5   4  14      912.79      923.86     38.68 o
   6   4  14     1522.92     1544.89     68.91 o
   7   4  14      117.74       69.68     31.08 o
   8   4  14      142.46      183.27     40.19 o
   9   4  14       12.21        4.90     37.72 o
  -9   5  14       19.62       35.53     40.89 o
  -8   5  14       67.34      106.11     44.29 o
  -7   5  14        2.14       23.85     30.18 o
  -6   5  14      556.82      496.79     31.78 o
  -5   5  14      109.58      119.49     13.90 o
  -4   5  14      186.57      193.66     13.78 o
  -3   5  14       90.06       77.37     10.38 o
  -2   5  14       47.46       25.92     10.15 o
  -1   5  14      459.39      479.61     20.48 o
   0   5  14      114.61      112.96      9.96 o
   1   5  14       12.43       -5.18      6.96 o
   2   5  14      221.43      205.82     13.30 o
   3   5  14       78.79       95.20     21.58 o
   4   5  14       30.87       44.37     13.31 o
   5   5  14        6.28        6.79     16.77 o
   6   5  14      254.93      245.86     37.99 o
   7   5  14        3.65       -4.63     27.58 o
   8   5  14       45.32       10.35     30.52 o
  -9   6  14       18.76       -7.79     37.97 o
  -8   6  14      731.50      733.53     82.75 o
  -7   6  14        4.09      -24.34     29.20 o
  -6   6  14      670.60      661.49     68.14 o
  -5   6  14       17.15        0.74     11.85 o
  -4   6  14     1975.20     1950.56     38.42 o
  -3   6  14      539.31      544.09     21.22 o
  -2   6  14     3330.55     3429.65     58.85 o
  -1   6  14      174.62      175.18     14.97 o
   0   6  14    10074.73     9754.44    111.83 o
   1   6  14       58.44       72.72     10.64 o
   2   6  14     1277.30     1340.54     32.57 o
   3   6  14      824.56      820.22     32.01 o
   4   6  14     4726.66     4577.22    120.04 o
   5   6  14      108.55      142.05     33.17 o
   6   6  14      247.52      242.45     39.50 o
   7   6  14       18.48       23.53     28.77 o
   8   6  14      965.34      978.47     69.93 o
  -9   7  14       28.37       41.37     44.78 o
  -8   7  14       61.72      103.68     45.75 o
  -7   7  14        1.98      -10.71     31.15 o
  -6   7  14       23.08        0.00     33.10 o
  -5   7  14      132.98      191.45     25.39 o
  -4   7  14        7.59       -0.44     12.07 o
  -3   7  14       62.65      101.12     12.98 o
  -2   7  14     1915.41     1876.23     38.85 o
  -1   7  14       95.66       84.04     16.26 o
   0   7  14      527.88      472.79     21.32 o
   1   7  14      206.70      168.92     13.71 o
   2   7  14       73.19       84.26     21.22 o
   3   7  14      217.67      240.69     27.19 o
   4   7  14        8.52       25.13     22.38 o
   5   7  14      350.68      292.17     81.04 o
   6   7  14       12.47       61.06     30.63 o
   7   7  14      200.12      184.38     40.46 o
   8   7  14      209.37      231.47     46.74 o
  -8   8  14     1057.17     1110.27    101.24 o
  -7   8  14      282.01      217.58     54.03 o
  -6   8  14      810.09      777.33     74.96 o
  -5   8  14      376.30      384.49     79.83 o
  -4   8  14     1623.23     1657.32     48.40 o
  -3   8  14      869.21      898.21     33.23 o
  -2   8  14       25.63       42.21     11.81 o
  -1   8  14     1003.58     1063.17     28.53 o
   0   8  14     4245.32     4170.82     61.13 o
   1   8  14      125.60      127.10     19.83 o
   2   8  14     1494.52     1686.76    106.84 o
   3   8  14       54.44       17.04     29.69 o
   4   8  14     2289.35     2326.65    125.58 o
   5   8  14       37.69       41.37     35.53 o
   6   8  14     1826.07     1933.49     88.56 o
   7   8  14       11.59       39.25     32.32 o
  -8   9  14       19.06       45.75     46.24 o
  -7   9  14       49.76       31.15     39.43 o
  -6   9  14       26.16      -18.01     31.64 o
  -5   9  14       86.51       76.91     36.51 o
  -4   9  14       55.42       51.71     22.73 o
  -3   9  14     1580.33     1588.91     47.26 o
  -2   9  14       46.52       19.68     13.75 o
  -1   9  14      259.51      266.03     22.07 o
   0   9  14        0.85       34.56     27.74 o
   1   9  14      797.93      580.20     62.30 o
   2   9  14        6.23      -18.50     24.82 o
   3   9  14       56.81       99.30     38.45 o
   4   9  14      152.38       89.56     40.89 o
   5   9  14       34.31       11.20     35.05 o
   6   9  14       81.61      132.18     38.85 o
   7   9  14      324.01      365.41     91.27 o
  -7  10  14        4.36       -0.49     40.40 o
  -6  10  14      440.88      498.43     68.63 o
  -5  10  14      127.88       99.78     41.86 o
  -4  10  14      354.23      392.80     52.57 o
  -3  10  14        1.85       12.36     14.83 o
  -2  10  14     1612.03     1806.80    108.54 o
  -1  10  14      128.65      150.40     39.43 o
   0  10  14     1461.37     1294.26     90.53 o
   1  10  14       43.12       13.14     30.18 o
   2  10  14      936.05      952.56     84.21 o
   3  10  14       50.05      100.27     38.94 o
   4  10  14      467.48      492.10     67.66 o
   5  10  14       38.64       13.14     32.61 o
   6  10  14       37.82       67.87     32.95 o
  -6  11  14        1.65      -18.50     34.56 o
  -5  11  14        0.34      -31.15     31.15 o
  -3  11  14       74.45       48.67     35.05 o
  -2  11  14      134.82      154.79     43.32 o
  -1  11  14       42.91       45.75     33.59 o
   0  11  14      159.22      112.44     41.37 o
   1  11  14       45.21       84.69     37.48 o
   2  11  14      156.81       59.87     36.02 o
   3  11  14       45.90       14.12     31.15 o
   4  11  14       47.44       50.13     38.45 o
   5  11  14       44.76       11.68     39.43 o
  -3  12  14        1.66      -25.31     25.31 o
  -2  12  14      399.85      537.37     71.55 o
  -1  12  14       67.00       80.80     41.37 o
   0  12  14     1601.70     1642.28    113.41 o
   1  12  14        0.79       37.97     34.56 o
   2  12  14      449.53      384.53     62.79 o
   3  12  14      187.38      220.50     56.95 o
   4  12  14      114.40      110.49     47.21 o
  -3  13  14      303.22      265.28     63.28 o
  -2  13  14       64.44       52.08     41.86 o
  -1  13  14        9.64      -31.64     33.10 o
   0  13  14       60.79       28.23     36.51 o
   1  13  14        0.93       47.21     39.91 o
   2  13  14        7.82       -7.79     36.02 o
   3  13  14       90.79       81.29     43.81 o
  -9   0  15      350.73      299.84     58.41 o
  -7   0  15     1051.17      959.13     54.35 o
  -5   0  15      698.96      614.99     26.62 o
  -3   0  15      107.30      150.93     13.71 o
  -1   0  15     1086.43     1234.60     36.19 o
   1   0  15      463.19      458.49     56.45 o
   3   0  15     1143.20     1268.81     64.51 o
   5   0  15        4.04       20.06     16.24 o
   7   0  15      538.17      573.39     72.53 o
   9   0  15       28.33        6.33     47.70 o
 -10   1  15      640.65      579.70     55.22 o
  -9   1  15       71.46       84.29     52.33 o
  -8   1  15       39.68       24.40     18.60 o
  -7   1  15       46.40       36.51     15.37 o
  -6   1  15        6.68       -2.53     17.14 o
  -5   1  15      217.13      231.88     15.59 o
  -4   1  15     1316.03     1268.73     35.52 o
  -3   1  15     1337.95     1267.33     19.93 o
  -2   1  15    10826.63    10800.83    104.41 o
  -1   1  15     2679.67     2760.55     35.86 o
   0   1  15     5141.13     5003.66     74.06 o
   1   1  15       75.16       72.44      9.90 o
   2   1  15     2102.23     1979.35     36.28 o
   3   1  15       91.54      116.03     12.90 o
   4   1  15      424.86      395.80     19.50 o
   5   1  15      184.81      191.13     19.13 o
   6   1  15      644.86      622.18     34.19 o
   7   1  15       33.49       22.70     67.17 o
   8   1  15      587.33      647.64     56.09 o
   9   1  15      826.77      879.12     68.98 o
 -10   2  15       75.79      106.98     36.41 o
  -9   2  15      340.34      241.29     38.66 o
  -8   2  15     1036.82     1111.71     43.55 o
  -7   2  15      222.75      248.19     23.61 o
  -6   2  15      231.70      205.76     21.64 o
  -5   2  15      171.43      178.46     16.86 o
  -4   2  15     2482.10     2522.80     39.99 o
  -3   2  15      294.05      320.37     10.53 o
  -2   2  15      240.14      271.84     18.93 o
  -1   2  15       30.55       24.12      7.23 o
   0   2  15      156.63      179.38     10.59 o
   1   2  15      497.37      550.15     18.39 o
   2   2  15     1231.32     1317.22     29.22 o
   3   2  15      142.81      133.51     13.28 o
   4   2  15     1333.86     1339.19     38.53 o
   5   2  15      487.91      490.48     25.72 o
   6   2  15     1184.14     1054.55     37.06 o
   7   2  15        8.11      -15.24     25.91 o
   8   2  15        0.94       34.91     30.88 o
   9   2  15      117.94      146.11     43.86 o
 -10   3  15     1485.48     1512.81    119.74 o
  -9   3  15       75.91       10.22     25.47 o
  -8   3  15      801.38      840.46     44.71 o
  -7   3  15       53.47       53.36     15.43 o
  -6   3  15      774.87      726.84     38.57 o
  -5   3  15      487.06      502.84     24.62 o
  -4   3  15      318.74      300.28     17.70 o
  -3   3  15       47.71       37.47      7.99 o
  -2   3  15      198.74      161.15     10.62 o
  -1   3  15     2039.93     2141.00     34.73 o
   0   3  15     7007.32     7031.86     77.65 o
   1   3  15       74.25       62.96     10.44 o
   2   3  15     4032.79     3852.83     56.51 o
   3   3  15     2370.49     2363.20     46.69 o
   4   3  15     4893.11     4753.53     70.55 o
   5   3  15       53.19       23.77     22.53 o
   6   3  15     1650.53     1567.73     64.42 o
   7   3  15       35.12       45.30     29.50 o
   8   3  15      433.26      580.98     55.30 o
   9   3  15        0.07        0.21     44.54 o
  -9   4  15      202.84      197.13     56.46 o
  -8   4  15       22.44       24.59     22.84 o
  -7   4  15       32.44       33.95     15.67 o
  -6   4  15      193.48      178.44     19.31 o
  -5   4  15        2.62       19.80     10.23 o
  -4   4  15      387.44      429.21     15.79 o
  -3   4  15      795.72      803.52     22.03 o
  -2   4  15      142.55      143.26     13.11 o
  -1   4  15      432.78      462.98     19.59 o
   0   4  15      443.72      439.07     30.62 o
   1   4  15     1024.38     1023.83     24.22 o
   2   4  15      422.04      405.11     17.71 o
   3   4  15        1.15       10.06     10.10 o
   4   4  15      332.32      305.19     21.28 o
   5   4  15       44.26       15.90     13.61 o
   6   4  15      235.10      274.19     30.83 o
   7   4  15      158.26      115.95     35.91 o
   8   4  15        0.30      -26.30     26.30 o
   9   4  15      148.45      160.52     42.73 o
  -9   5  15       13.34      -22.39     31.64 o
  -8   5  15      961.73      963.27     89.07 o
  -7   5  15       76.14      118.28     41.86 o
  -6   5  15     1066.41     1068.24     53.56 o
  -5   5  15       91.60       95.56     16.12 o
  -4   5  15     2180.53     2201.68     40.31 o
  -3   5  15      547.00      546.95     19.51 o
  -2   5  15     4038.35     3973.12     63.82 o
  -1   5  15      261.47      275.22     16.92 o
   0   5  15     3570.34     3388.70     66.69 o
   1   5  15      121.70      119.36     12.16 o
   2   5  15     2664.31     2443.60     41.86 o
   3   5  15      834.56      820.54     29.00 o
   4   5  15     2528.12     2494.52     77.44 o
   5   5  15      519.54      575.76     38.07 o
   6   5  15      423.76      365.01     34.11 o
   7   5  15       17.44       -1.07     53.54 o
   8   5  15      656.08      754.84     63.14 o
  -9   6  15       35.96      -29.69     32.61 o
  -8   6  15      123.00       74.96     41.37 o
  -7   6  15      158.98       83.72     40.40 o
  -6   6  15       38.83       16.43     22.54 o
  -5   6  15      648.02      643.20     29.66 o
  -4   6  15      121.43      125.45     13.11 o
  -3   6  15       96.08       74.41     12.00 o
  -2   6  15      132.92      131.72     14.26 o
  -1   6  15      583.79      615.46     26.16 o
   0   6  15      743.25      714.42     25.88 o
   1   6  15      220.54      218.82     16.53 o
   2   6  15     1103.84     1057.91     29.48 o
   3   6  15      123.48      167.33     18.59 o
   4   6  15        9.93       13.28     16.42 o
   5   6  15       65.52       73.66     22.92 o
   6   6  15       71.54       69.74     30.22 o
   7   6  15      146.53       84.18     48.19 o
   8   6  15       37.24       28.99     33.45 o
  -9   7  15       72.97       58.41     44.78 o
  -8   7  15     1348.87     1292.31    106.60 o
  -7   7  15        0.25      -26.28     27.26 o
  -6   7  15     2470.18     2369.48    127.53 o
  -5   7  15        4.79       16.52     16.31 o
  -4   7  15     1793.32     1867.23     43.16 o
  -3   7  15      130.76      105.45     13.03 o
  -2   7  15     6017.14     5721.02     98.59 o
  -1   7  15      621.61      644.32     44.37 o
   0   7  15     1312.15     1262.14     29.76 o
   1   7  15      101.36      106.92     12.22 o
   2   7  15     3227.14     3015.32     63.10 o
   3   7  15     2266.23     2331.63     85.12 o
   4   7  15       76.71      135.32     41.86 o
   5   7  15        3.89       12.72     25.70 o
   6   7  15      933.67      971.18     65.63 o
   7   7  15       13.93       -2.68     39.18 o
   8   7  15     1422.81     1448.79     84.03 o
  -8   8  15      244.30      193.24     56.46 o
  -7   8  15      450.84      400.11     64.74 o
  -6   8  15      397.02      404.49     59.38 o
  -5   8  15     2132.39     1842.99     75.37 o
  -4   8  15      305.51      345.46     28.06 o
  -3   8  15       43.85       42.85     13.33 o
  -2   8  15     1947.99     1914.87     52.86 o
  -1   8  15      717.36      733.25     34.03 o
   0   8  15      152.92      165.71     12.97 o
   1   8  15       48.38       44.41     11.94 o
   2   8  15     1135.33      897.56     72.53 o
   3   8  15       36.21       56.46     35.05 o
   4   8  15     1175.27     1105.40     88.10 o
   5   8  15      102.93       88.77     32.40 o
   6   8  15       25.92       53.66     34.32 o
   7   8  15       31.81       18.26     31.87 o
  -7   9  15       17.83      -31.15     36.51 o
  -6   9  15     1080.51      952.08     86.15 o
  -5   9  15       92.78      101.24     40.89 o
  -4   9  15     1691.73     1935.55     93.46 o
  -3   9  15     1077.05     1119.54     36.04 o
  -2   9  15      525.53      523.76     28.52 o
  -1   9  15       17.65       52.36     15.47 o
   0   9  15      168.84      161.11     39.43 o
   1   9  15      755.14      654.67     66.20 o
   2   9  15     2334.47     2181.11    118.77 o
   3   9  15        1.23        4.38     27.26 o
   4   9  15      801.82      834.28     80.31 o
   5   9  15      224.65      324.66     59.87 o
   6   9  15      360.29      256.25     46.35 o
   7   9  15       16.25      -27.08     41.86 o
  -7  10  15       57.29       33.10     40.89 o
  -6  10  15        6.73       -0.49     36.51 o
  -5  10  15       31.82       79.83     38.94 o
  -4  10  15       40.57       25.79     22.53 o
  -3  10  15       12.68       37.78     22.17 o
  -2  10  15      126.30      138.72     42.35 o
  -1  10  15      137.42      144.08     41.37 o
   0  10  15       15.00       -9.73     27.74 o
   1  10  15       12.49       35.53     29.69 o
   2  10  15        0.87       51.11     33.10 o
   3  10  15      168.41      177.18     46.24 o
   4  10  15       89.29      111.95     43.32 o
   5  10  15       41.74      -17.04     34.07 o
   6  10  15      192.62      222.51     44.56 o
  -6  11  15      357.09      366.52     64.25 o
  -5  11  15       49.75       31.15     36.99 o
  -3  11  15        5.66       23.36     33.10 o
  -2  11  15      346.77      337.32     58.41 o
  -1  11  15      124.75      155.76     42.83 o
   0  11  15     1838.92     1805.34    112.93 o
   1  11  15       19.11       52.57     35.53 o
   2  11  15      782.86      863.00     83.23 o
   3  11  15       94.64       37.97     35.53 o
   4  11  15      335.36      277.45     59.38 o
   5  11  15       92.09      104.16     51.60 o
  -3  12  15       11.22       39.43     36.99 o
  -2  12  15       28.65       32.13     35.53 o
  -1  12  15      143.41      183.50     51.60 o
   0  12  15      100.71      175.23     49.16 o
   1  12  15        5.90       22.39     33.10 o
   2  12  15        5.98      -27.74     27.74 o
   3  12  15        2.49      -28.72     28.72 o
   4  12  15        6.00        8.27     38.94 o
  -3  13  15        7.41       -2.43     39.43 o
  -2  13  15      453.97      397.67     69.12 o
  -1  13  15       37.45        1.95     36.51 o
   0  13  15      221.03      186.42     54.52 o
   1  13  15       51.87       15.58     38.94 o
   2  13  15     1065.55      913.14     93.94 o
 -10   0  16     1651.77     1563.92    115.85 o
  -8   0  16      158.76      230.90     35.75 o
  -6   0  16     3562.52     3437.57    102.21 o
  -4   0  16     2004.79     1908.74     52.50 o
  -2   0  16    10822.18    11171.40    220.25 o
   0   0  16     6928.88     6358.66    108.61 o
   2   0  16       77.67       83.44     15.76 o
   4   0  16      355.04      351.72     30.68 o
   6   0  16     1185.38     1181.51    102.46 o
   8   0  16      783.47      791.94     88.10 o
 -10   1  16      114.58       89.81     34.21 o
  -9   1  16        0.88      -14.75     23.18 o
  -8   1  16      275.35      245.78     25.88 o
  -7   1  16        0.28        1.27     12.94 o
  -6   1  16      904.86      821.08     38.99 o
  -5   1  16      752.58      727.94     45.10 o
  -4   1  16       15.77       29.86      8.90 o
  -3   1  16      982.04     1015.70     19.99 o
  -2   1  16      505.42      460.60     14.05 o
  -1   1  16        0.56       -3.87      6.87 o
   0   1  16      939.01      881.72     25.25 o
   1   1  16       40.98       29.26      8.89 o
   2   1  16       17.35       19.48      9.14 o
   3   1  16      293.06      296.32     16.97 o
   4   1  16      351.28      373.25     27.69 o
   5   1  16      128.28      124.80     17.78 o
   6   1  16        3.44       -5.53     14.15 o
   7   1  16      165.52      141.16     35.45 o
   8   1  16      784.72      715.38     78.12 o
   9   1  16      101.53       89.26     38.32 o
 -10   2  16     1796.82     1910.41     90.42 o
  -9   2  16      162.61      138.87     34.23 o
  -8   2  16     3049.90     2857.95     70.97 o
  -7   2  16      105.26       96.71     18.36 o
  -6   2  16     2082.19     1933.46     51.66 o
  -5   2  16      138.99      133.49     15.80 o
  -4   2  16      133.39      160.02     10.94 o
  -3   2  16     3120.86     3163.35     37.08 o
  -2   2  16    10343.13    10424.33    102.82 o
  -1   2  16     2771.86     2736.41     46.65 o
   0   2  16        7.16       17.53      8.18 o
   1   2  16     4809.33     4686.03     63.13 o
   2   2  16     7400.07     7366.73     91.56 o
   3   2  16      121.98      128.90     13.69 o
   4   2  16     1427.09     1472.90     35.51 o
   5   2  16      374.79      385.81     24.13 o
   6   2  16     1213.89     1249.84     40.40 o
   7   2  16        2.21       40.90     29.92 o
   8   2  16      237.09      248.89     43.71 o
   9   2  16       23.80      -15.81     33.08 o
 -10   3  16      226.87       72.53     50.13 o
  -9   3  16      236.55      242.72    120.96 o
  -8   3  16       27.09       14.23     18.44 o
  -7   3  16      207.36      220.33     25.43 o
  -6   3  16       16.18        8.69     12.71 o
  -5   3  16     1160.66     1143.76     36.09 o
  -4   3  16      223.70      212.76     13.70 o
  -3   3  16     1232.26     1246.10     24.08 o
  -2   3  16      135.16      151.20     13.99 o
  -1   3  16      358.72      402.96     16.44 o
   0   3  16     1096.87     1105.17     22.98 o
   1   3  16      140.12      150.14     12.08 o
   2   3  16       40.13       55.76     10.29 o
   3   3  16     1118.65     1173.32     30.49 o
   4   3  16      646.92      601.01     24.12 o
   5   3  16        1.35        7.54     14.33 o
   6   3  16        5.56      -20.02     20.02 o
   7   3  16      114.74      117.50     34.95 o
   8   3  16       63.04       80.34     35.89 o
   9   3  16        9.45      -10.07     50.13 o
  -9   4  16       87.87      158.19     55.49 o
  -8   4  16     1071.26     1058.56     60.78 o
  -7   4  16       95.85       75.86     16.78 o
  -6   4  16     1911.96     1863.12     50.26 o
  -5   4  16        9.88       32.94     13.42 o
  -4   4  16      889.81      915.79     28.23 o
  -3   4  16      435.23      449.42     17.62 o
  -2   4  16     1852.26     1800.77     46.28 o
  -1   4  16      114.84      116.93     12.92 o
   0   4  16     4171.62     3943.01     54.94 o
   1   4  16       21.22       12.47      8.31 o
   2   4  16     6298.81     6098.75     88.02 o
   3   4  16       80.35       62.77     13.86 o
   4   4  16     2467.85     2455.95     53.15 o
   5   4  16     1033.55     1064.84     36.29 o
   6   4  16     1955.07     1906.79     67.07 o
   7   4  16        4.92      -20.42     27.48 o
   8   4  16      447.95      483.89    103.68 o
  -9   5  16       43.16      110.49     48.19 o
  -8   5  16        3.78       -2.43     31.64 o
  -7   5  16       30.79       27.54     23.28 o
  -6   5  16      311.46      353.91     60.47 o
  -5   5  16       74.44       63.25     14.97 o
  -4   5  16      869.90      841.63     24.96 o
  -3   5  16      338.67      352.88     18.90 o
  -2   5  16        1.35        9.65      9.77 o
  -1   5  16      123.49      119.60     13.46 o
   0   5  16     1475.46     1370.26     28.10 o
   1   5  16      215.80      228.73     15.05 o
   2   5  16        0.09        2.14      8.64 o
   3   5  16      317.62      300.63     20.48 o
   4   5  16       47.29       43.81     14.37 o
   5   5  16      173.44      155.13     26.54 o
   6   5  16        1.43      -17.96     24.74 o
   7   5  16      507.97      461.02     50.51 o
   8   5  16        1.40        8.99     32.56 o
  -9   6  16        0.75       62.79     46.24 o
  -8   6  16      987.95      883.93     89.07 o
  -7   6  16      103.33       95.40     39.43 o
  -6   6  16      845.93      753.87     80.07 o
  -5   6  16       53.19       46.41     14.50 o
  -4   6  16     1056.79     1111.25     32.24 o
  -3   6  16      774.80      780.95     27.06 o
  -2   6  16     6809.56     6560.49     95.09 o
  -1   6  16       44.01       40.90      9.80 o
   0   6  16     2733.48     2826.55     49.08 o
   1   6  16        9.14       17.63      9.44 o
   2   6  16     3463.28     3341.96     58.10 o
   3   6  16      135.70      184.06     19.33 o
   4   6  16     1415.50     1482.09     45.54 o
   5   6  16        0.00      -15.79     24.74 o
   6   6  16      550.62      495.24     49.76 o
   7   6  16      241.41      234.42     43.61 o
   8   6  16      687.62      868.14     69.07 o
  -8   7  16       31.65      -17.52     32.61 o
  -7   7  16       53.32       76.91     36.99 o
  -6   7  16      230.05      211.73     49.16 o
  -5   7  16       28.50        0.20     16.33 o
  -4   7  16      107.61      125.61     15.62 o
  -3   7  16        9.47       15.39     10.46 o
  -2   7  16      361.85      408.10     24.41 o
  -1   7  16       13.96       20.75     15.34 o
   0   7  16      261.77      255.52     15.07 o
   1   7  16      277.78      271.27     17.62 o
   2   7  16       50.44       45.60     14.04 o
   3   7  16      639.76      718.79     69.95 o
   4   7  16        4.87       20.30     25.61 o
   5   7  16        0.26       -5.76     25.75 o
   6   7  16        0.12       -2.69     40.16 o
   7   7  16      186.25      228.30     44.98 o
  -8   8  16      573.57      463.87     73.01 o
  -7   8  16        1.94       28.23     35.53 o
  -6   8  16      697.90      757.87     76.42 o
  -5   8  16      175.79      166.83     32.00 o
  -4   8  16      642.65      694.03     32.82 o
  -3   8  16      312.32      295.43     20.97 o
  -2   8  16      532.98      516.08     24.82 o
  -1   8  16      116.67      141.64     17.42 o
   0   8  16     4125.38     4110.82    105.52 o
   1   8  16       68.55       44.75     15.11 o
   2   8  16      671.81      760.79     70.09 o
   3   8  16       72.45       74.96     36.02 o
   4   8  16     6114.78     5668.66    220.98 o
   5   8  16       30.34       12.32     28.09 o
   6   8  16      658.59      801.83     63.47 o
   7   8  16        0.06       32.06     37.72 o
  -7   9  16      213.73      156.73     50.62 o
  -6   9  16      100.45      108.54     43.81 o
  -5   9  16      173.69      177.66     47.21 o
  -4   9  16      913.94      976.68    111.47 o
  -3   9  16      462.29      399.28     26.62 o
  -2   9  16       58.97       79.38     17.80 o
  -1   9  16       51.90       62.14     38.21 o
   0   9  16       78.67       40.40     31.64 o
   1   9  16      150.76      141.16     40.40 o
   2   9  16      210.44      214.66     46.24 o
   3   9  16       92.13      146.02     42.35 o
   4   9  16       24.30       43.32     36.99 o
   5   9  16      237.26      261.87     57.92 o
   6   9  16      292.66      392.46    111.47 o
  -7  10  16      132.68      165.98     56.46 o
  -6  10  16     1292.43     1388.69    103.19 o
  -5  10  16      159.89      246.29     51.60 o
  -4  10  16     2027.36     2062.38     81.52 o
  -3  10  16       20.36       43.75     23.22 o
  -2  10  16      547.53      630.82     68.63 o
  -1  10  16       18.33       54.52     31.64 o
   0  10  16      692.34      637.64     67.66 o
   1  10  16        5.30       -6.33     27.74 o
   2  10  16      876.04      849.37     81.29 o
   3  10  16       19.21       53.54     34.56 o
   4  10  16      828.33      610.87     74.96 o
   5  10  16       10.60       44.78     38.45 o
   6  10  16      167.01      110.08     38.67 o
  -6  11  16       18.60        8.27     37.97 o
  -5  11  16       55.52       28.72     40.89 o
  -4  11  16        0.54      -15.09     35.05 o
  -3  11  16      125.25      200.05     49.16 o
  -2  11  16       36.60       45.75     35.53 o
  -1  11  16       42.64        5.35     31.64 o
   0  11  16       70.24       19.96     33.10 o
   1  11  16       90.01       96.86     39.91 o
   2  11  16      220.59      171.82     47.21 o
   3  11  16       95.36       80.80     39.91 o
   4  11  16       57.34       47.70     41.86 o
   5  11  16        9.08      -36.99     36.99 o
  -3  12  16      624.73      613.30     77.39 o
  -2  12  16      319.46      370.90     64.74 o
  -1  12  16      190.18      251.65     56.46 o
   0  12  16     1123.35     1196.42     96.86 o
   1  12  16       11.97       72.04     38.45 o
   2  12  16      259.19      113.41     47.21 o
   3  12  16       88.74       59.38     40.40 o
   4  12  16      665.62      668.79     86.15 o
  -3  13  16       71.80       96.86     49.16 o
  -2  13  16       64.54      106.60     50.62 o
  -1  13  16      115.84      142.62     50.13 o
   0  13  16       11.12       -4.38     33.10 o
   1  13  16       93.22      119.25     48.67 o
   2  13  16       25.02       41.37     37.97 o
  -9   0  17      121.19      111.47     46.73 o
  -7   0  17      135.21      160.23     30.91 o
  -5   0  17      192.71      157.22     38.45 o
  -3   0  17     5402.74     5649.96    105.88 o
  -1   0  17     1310.03     1293.46     37.24 o
   1   0  17      331.96      317.43     21.83 o
   3   0  17     2035.56     2071.66     57.69 o
   5   0  17       19.51       18.51     18.48 o
   7   0  17      249.30      202.00     55.98 o
   9   0  17      260.92      262.84     69.60 o
 -10   1  17      485.52      565.53     55.58 o
  -9   1  17       16.06        7.83     19.98 o
  -8   1  17      723.37      703.92     36.68 o
  -7   1  17      233.68      191.11     22.23 o
  -6   1  17      943.47      884.34     44.40 o
  -5   1  17      766.81      656.25     42.77 o
  -4   1  17      894.52      881.25     24.05 o
  -3   1  17     1141.17     1123.84     20.13 o
  -2   1  17     4616.51     4688.19     53.96 o
  -1   1  17       86.57       67.34      8.67 o
   0   1  17     3850.43     3754.24     52.91 o
   1   1  17       75.02       98.82     11.05 o
   2   1  17     2374.28     2181.48     40.07 o
   3   1  17        5.09       14.15      9.97 o
   4   1  17     1676.09     1589.97     37.13 o
   5   1  17      495.11      430.80     34.43 o
   6   1  17     3490.31     3589.19     77.45 o
   7   1  17       82.20       85.43     33.71 o
   8   1  17      723.44      771.79     79.10 o
   9   1  17       86.31      143.71     43.65 o
 -10   2  17        4.16       -0.97     27.53 o
  -9   2  17     1235.38     1336.38     59.05 o
  -8   2  17      196.22      275.32     26.92 o
  -7   2  17       42.04       35.53     15.02 o
  -6   2  17      816.67      716.80     56.25 o
  -5   2  17      713.13      657.28     28.11 o
  -4   2  17        9.80        3.31      7.98 o
  -3   2  17       54.48       53.65      7.56 o
  -2   2  17      240.31      260.93     12.69 o
  -1   2  17      336.69      332.22     15.25 o
   0   2  17       92.58       54.10     10.58 o
   1   2  17       50.88       45.39     10.11 o
   2   2  17       33.19       53.31     10.93 o
   3   2  17      302.83      293.14     17.56 o
   4   2  17       68.79       81.28     13.92 o
   5   2  17      540.07      561.66     28.53 o
   6   2  17      179.64      149.56     28.98 o
   7   2  17      171.10      116.77     37.20 o
   8   2  17       69.71       62.14     35.07 o
   9   2  17       33.42        7.82     35.83 o
  -9   3  17      155.00       75.25     32.86 o
  -8   3  17      703.33      721.89     37.03 o
  -7   3  17       15.18       -1.72     13.60 o
  -6   3  17     1217.48     1145.13     49.25 o
  -5   3  17      755.08      805.01     31.53 o
  -4   3  17       24.06        8.93     11.71 o
  -3   3  17       92.89       93.60      9.77 o
  -2   3  17     1404.98     1383.71     25.48 o
  -1   3  17     2921.78     2844.56     45.37 o
   0   3  17     1664.33     1538.05     28.24 o
   1   3  17       55.14       41.31     10.23 o
   2   3  17     4729.16     4316.53     62.80 o
   3   3  17     1451.66     1392.82     33.66 o
   4   3  17     2323.51     2246.47     47.56 o
   5   3  17      508.96      525.38     27.96 o
   6   3  17     1237.47     1244.26     45.49 o
   7   3  17        1.34      -26.30     26.30 o
   8   3  17      204.38      200.77     51.60 o
  -9   4  17      159.94      240.45     60.36 o
  -8   4  17       28.77        5.34     22.15 o
  -7   4  17       24.73       51.58     16.76 o
  -6   4  17        0.45        4.58     12.88 o
  -5   4  17      127.10      153.91     17.47 o
  -4   4  17       23.09       29.23     13.43 o
  -3   4  17      423.09      383.17     20.11 o
  -2   4  17        5.00       13.58      9.54 o
  -1   4  17       22.01        4.55      9.51 o
   0   4  17      165.73      139.61     10.74 o
   1   4  17       50.58       63.23      9.65 o
   2   4  17      650.72      682.53     25.54 o
   3   4  17      334.60      328.73     18.93 o
   4   4  17      116.01      124.00     17.24 o
   5   4  17      403.50      409.90     33.16 o
   6   4  17        2.99        6.27     28.19 o
   7   4  17      133.09      131.97     36.79 o
   8   4  17        0.21      -17.20     29.45 o
  -9   5  17      407.92      549.05     79.83 o
  -8   5  17     1400.66     1305.94    103.68 o
  -7   5  17      586.91      586.35     96.62 o
  -6   5  17      988.12      987.34     45.77 o
  -5   5  17      445.02      419.39     30.09 o
  -4   5  17     2090.98     2028.80     44.43 o
  -3   5  17      167.21      185.46     15.79 o
  -2   5  17     4246.89     4134.35     88.84 o
  -1   5  17      174.94      174.31     11.05 o
   0   5  17     5972.29     5732.81     79.78 o
   1   5  17      206.13      214.18     18.39 o
   2   5  17     1656.89     1642.35     32.78 o
   3   5  17       16.80       24.24     13.05 o
   4   5  17      688.39      758.67     40.33 o
   5   5  17       41.73       49.64     18.70 o
   6   5  17      108.07       99.52     34.44 o
   7   5  17        0.47        1.84     31.64 o
   8   5  17      531.29      540.20     58.06 o
  -9   6  17       57.14       39.91     45.27 o
  -8   6  17       44.56       71.55     41.86 o
  -7   6  17       53.43       44.29     37.48 o
  -6   6  17      542.64      483.72     58.90 o
  -5   6  17       83.59      116.13     17.69 o
  -4   6  17       28.12       66.19     15.54 o
  -3   6  17        9.03       -4.67      9.41 o
  -2   6  17       54.24       53.33     13.14 o
  -1   6  17     1206.49     1183.59     35.16 o
   0   6  17      338.45      319.41     16.67 o
   1   6  17        9.57        3.96     12.02 o
   2   6  17      109.89       95.00     13.56 o
   3   6  17     1089.75      996.30     33.75 o
   4   6  17       68.71       47.29     17.90 o
   5   6  17       80.15       86.38     32.13 o
   6   6  17       12.75       12.23     28.54 o
   7   6  17      142.07      152.77     47.46 o
   8   6  17       76.47       53.72     37.77 o
  -8   7  17      847.76      928.71     93.94 o
  -7   7  17       18.63       30.18     39.43 o
  -6   7  17      414.99      493.69    139.70 o
  -5   7  17        0.76      -14.40     14.40 o
  -4   7  17     1216.45     1313.06     41.74 o
  -3   7  17      392.25      376.49     19.87 o
  -2   7  17      182.22      172.25     19.17 o
  -1   7  17      265.78      273.17     17.53 o
   0   7  17     1599.39     1639.98     35.81 o
   1   7  17      770.76      765.45     27.77 o
   2   7  17      604.10      644.98     36.01 o
   3   7  17      109.94      109.27     21.51 o
   4   7  17     1942.66     1947.92     83.27 o
   5   7  17        3.31      -11.94     26.76 o
   6   7  17      937.38      911.29     64.72 o
   7   7  17      170.94      176.73     57.19 o
  -8   8  17        0.60       31.64     39.43 o
  -7   8  17       81.97       42.83     40.89 o
  -6   8  17      116.26       75.93     40.40 o
  -5   8  17       45.62       24.34     22.36 o
  -4   8  17      168.97      181.44     23.89 o
  -3   8  17      113.74      155.26     22.19 o
  -2   8  17        5.08       15.99     12.86 o
  -1   8  17       57.74       49.37     18.98 o
   0   8  17      394.14      396.13     22.71 o
   1   8  17       66.51       77.84     16.78 o
   2   8  17        7.34       -6.70     18.01 o
   3   8  17       72.55       44.29     33.59 o
   4   8  17      857.28      796.32     78.37 o
   5   8  17      548.56      554.14     52.76 o
   6   8  17        1.13      -28.64     28.64 o
   7   8  17      531.70      571.25    116.82 o
  -7   9  17       57.59       26.77     40.89 o
  -6   9  17     1563.67     1512.32    107.08 o
  -5   9  17        1.95      -25.80     29.20 o
  -4   9  17      367.22      448.28     34.87 o
  -3   9  17      113.04      128.45     25.94 o
  -2   9  17       96.08       85.18     19.41 o
  -1   9  17       54.76       66.68     11.93 o
   0   9  17     1908.38     1884.79     56.08 o
   1   9  17      284.49      268.68     49.16 o
   2   9  17     2877.93     2498.47    130.93 o
   3   9  17        7.68      -14.12     26.28 o
   4   9  17     5464.22     5104.52    213.20 o
   5   9  17      120.96      142.99     36.82 o
   6   9  17       69.92        0.64     52.81 o
  -6  10  17       51.89       26.77     38.45 o
  -5  10  17      162.00       99.78     40.89 o
  -4  10  17        5.06       -5.16     22.02 o
  -3  10  17       48.41       87.78     25.94 o
  -2  10  17      339.49      473.12     60.84 o
  -1  10  17       10.67        3.89     27.74 o
   0  10  17      308.98      276.96     52.08 o
   1  10  17      105.00       90.53     40.40 o
   2  10  17        9.07       17.52     29.20 o
   3  10  17      290.66      267.71     55.49 o
   4  10  17       50.38       30.67     36.51 o
   5  10  17        1.18       31.64     39.43 o
  -6  11  17      289.81      306.65     62.30 o
  -5  11  17        0.05       16.55     38.45 o
  -3  11  17       19.02       -5.35     33.10 o
  -2  11  17      255.13      212.22     51.11 o
  -1  11  17       29.70       65.71     36.99 o
   0  11  17     1485.59     1537.15    104.65 o
   1  11  17      107.27      114.39     41.86 o
   2  11  17      441.00      550.02     72.53 o
   3  11  17      100.03       85.18     42.35 o
   4  11  17      568.65      604.05     80.31 o
   5  11  17      152.88      284.26     66.20 o
  -3  12  17       62.93       64.74     41.86 o
  -2  12  17       81.14       59.87     40.40 o
  -1  12  17        1.81       27.26     31.64 o
   0  12  17        3.14        4.38     30.67 o
   1  12  17      155.66      188.86     50.62 o
   2  12  17       70.75       62.30     38.45 o
   3  12  17        9.90      -17.52     32.13 o
  -2  13  17      330.75      330.01     68.14 o
  -1  13  17      347.96      314.93     66.20 o
   0  13  17      724.87      891.72     94.43 o
   1  13  17       63.81       14.12     38.94 o
 -10   0  18     1143.78     1155.54    101.73 o
  -8   0  18      357.93      367.85     41.34 o
  -6   0  18     4579.22     4368.58    122.36 o
  -4   0  18     1445.05     1452.01     43.55 o
  -2   0  18    10273.76    10062.31    156.67 o
   0   0  18     6564.06     6173.76    109.45 o
   2   0  18     1353.43     1325.15     43.72 o
   4   0  18      260.52      231.92     24.88 o
   6   0  18     2176.37     2098.85    126.55 o
   8   0  18     1647.95     1733.31    125.58 o
 -10   1  18       17.77        1.84     28.13 o
  -9   1  18      235.65      260.57     33.02 o
  -8   1  18      577.65      575.24     63.23 o
  -7   1  18      292.91      258.02     24.31 o
  -6   1  18      216.56      205.31     21.58 o
  -5   1  18        4.44        4.23     17.72 o
  -4   1  18       39.00       35.52     10.36 o
  -3   1  18      321.54      342.02     14.09 o
  -2   1  18     2977.74     2963.05     42.09 o
  -1   1  18     3041.98     2981.45     41.50 o
   0   1  18        3.41       -3.78     11.52 o
   1   1  18        2.37        1.60     10.06 o
   2   1  18       21.48       36.97     12.23 o
   3   1  18      637.91      573.77     28.52 o
   4   1  18      705.92      710.74     26.35 o
   5   1  18        6.25        8.15     12.32 o
   6   1  18      205.06      193.47     44.69 o
   7   1  18      500.86      444.38     49.85 o
   8   1  18        7.39        9.52     31.67 o
  -9   2  18       93.53      107.52     25.63 o
  -8   2  18     2101.74     2253.81     62.93 o
  -7   2  18      326.06      326.48     26.33 o
  -6   2  18      983.53      874.89     36.01 o
  -5   2  18      249.94      240.30     24.88 o
  -4   2  18     5301.92     5304.29     79.63 o
  -3   2  18      971.37     1028.70     23.13 o
  -2   2  18     1529.09     1474.85     30.18 o
  -1   2  18       10.62       22.09      7.90 o
   0   2  18     5792.13     5974.99     75.88 o
   1   2  18       11.53       24.47      9.34 o
   2   2  18     3251.10     3205.27     52.13 o
   3   2  18       41.06       55.87     12.73 o
   4   2  18     1393.53     1345.67     35.46 o
   5   2  18       22.95        3.01     14.32 o
   6   2  18     1551.42     1577.54     60.01 o
   7   2  18      163.35      141.90     39.47 o
   8   2  18      182.17      228.06     44.23 o
  -9   3  18       31.64       28.66     27.95 o
  -8   3  18      435.30      444.01     31.17 o
  -7   3  18       72.46       45.08     16.35 o
  -6   3  18       29.38       62.69     15.55 o
  -5   3  18        1.72      -10.52     13.34 o
  -4   3  18     1155.51     1131.28     35.08 o
  -3   3  18     2003.97     2042.48     36.90 o
  -2   3  18       60.85       62.59     10.84 o
  -1   3  18      167.12      154.22     10.81 o
   0   3  18      322.00      338.78     23.82 o
   1   3  18      546.69      552.19     20.25 o
   2   3  18        0.20       -4.86      8.86 o
   3   3  18     1501.82     1415.28     34.85 o
   4   3  18       26.72       43.55     12.69 o
   5   3  18      684.95      609.40     32.94 o
   6   3  18      360.31      369.31     39.44 o
   7   3  18       32.98       13.32     32.35 o
   8   3  18        8.15      -25.91     30.42 o
  -9   4  18      332.35      412.76     72.04 o
  -8   4  18      336.19      362.67     34.54 o
  -7   4  18      738.36      698.17     42.43 o
  -6   4  18      943.45      907.17     36.87 o
  -5   4  18      550.38      485.76     26.83 o
  -4   4  18     1190.28     1144.93     36.31 o
  -3   4  18      985.36     1030.20     29.47 o
  -2   4  18       21.70       28.95     10.62 o
  -1   4  18      591.66      570.79     18.84 o
   0   4  18     8163.84     8167.13     91.45 o
   1   4  18       37.71       42.78      9.54 o
   2   4  18      877.67      904.63     26.81 o
   3   4  18        3.07        7.38     10.93 o
   4   4  18     2614.07     2595.06     56.57 o
   5   4  18      232.20      244.50     28.72 o
   6   4  18     1490.66     1559.03     79.31 o
   7   4  18       80.70       23.51     33.05 o
   8   4  18      701.39      609.22     93.21 o
  -9   5  18       22.72       -5.35     37.48 o
  -8   5  18       61.40       64.25     43.32 o
  -7   5  18        6.68      -15.41     19.61 o
  -6   5  18      183.75      154.52     23.88 o
  -5   5  18      325.91      289.32     23.00 o
  -4   5  18      492.20      469.37     26.43 o
  -3   5  18      145.23      153.34     17.67 o
  -2   5  18       22.64       26.53     11.57 o
  -1   5  18       43.14       52.97      9.81 o
   0   5  18      707.10      725.75     23.57 o
   1   5  18      202.66      230.53     16.73 o
   2   5  18       94.36       82.97     12.65 o
   3   5  18      376.71      377.63     22.70 o
   4   5  18        3.21       -5.97     12.92 o
   5   5  18       56.73       37.72     18.39 o
   6   5  18        4.66      -21.25     26.67 o
   7   5  18        0.52       -2.66     30.27 o
   8   5  18       83.76       60.04     37.87 o
  -9   6  18        0.98      -22.39     34.07 o
  -8   6  18     1491.96     1490.42    113.90 o
  -7   6  18       69.97       60.94     29.45 o
  -6   6  18      215.66      212.03     35.13 o
  -5   6  18      304.87      300.24     23.92 o
  -4   6  18     3449.43     3434.14     72.03 o
  -3   6  18        0.16       11.47     10.15 o
  -2   6  18     2833.91     2918.12     55.96 o
  -1   6  18     5930.89     5775.56    106.93 o
   0   6  18     2172.39     2100.99     42.04 o
   1   6  18       40.30       38.05     11.24 o
   2   6  18     1499.07     1447.26     36.81 o
   3   6  18      690.37      571.09     32.90 o
   4   6  18      997.93      973.56     44.12 o
   5   6  18       36.72       52.78     29.06 o
   6   6  18      671.26      722.91     58.99 o
   7   6  18       71.07      125.32     39.40 o
  -8   7  18      105.44       72.04     45.27 o
  -7   7  18      225.51      186.91     53.06 o
  -6   7  18       24.21       28.98     27.01 o
  -5   7  18       76.53       40.93     30.07 o
  -4   7  18       76.30       59.83     15.74 o
  -3   7  18      339.39      348.34     19.55 o
  -2   7  18      266.29      275.57     22.43 o
  -1   7  18     1148.95     1138.17     27.61 o
   0   7  18       15.18        5.33      9.46 o
   1   7  18       90.05       80.62     12.56 o
   2   7  18       96.57      115.97     21.30 o
   3   7  18     1111.89      951.24     47.29 o
   4   7  18       20.40        6.56     24.46 o
   5   7  18        1.76       20.58     27.10 o
   6   7  18      313.06      320.39     47.25 o
   7   7  18      109.25      160.38     42.07 o
  -8   8  18      667.92      617.20     83.23 o
  -7   8  18      170.85      176.20     51.11 o
  -6   8  18      987.85      932.61     84.21 o
  -5   8  18       35.10       62.12     73.26 o
  -4   8  18      844.74     1001.38    115.36 o
  -3   8  18       31.49       41.13     13.73 o
  -2   8  18      968.41     1025.00     43.89 o
  -1   8  18      110.34      112.47     12.46 o
   0   8  18      917.40      824.66     51.84 o
   1   8  18      353.34      306.58     25.35 o
   2   8  18     3862.27     3697.03     97.86 o
   3   8  18        0.03       23.36     30.67 o
   4   8  18     1423.81     1348.65     72.77 o
   5   8  18       18.39       45.70     31.32 o
   6   8  18      151.07      138.68     40.45 o
   7   8  18       21.53       55.28     35.45 o
  -7   9  18      120.68       71.55     43.32 o
  -6   9  18      116.99       60.84     40.89 o
  -5   9  18       29.91       12.66     32.13 o
  -4   9  18      172.97      164.52     31.84 o
  -3   9  18        1.65       -9.87     14.74 o
  -2   9  18      115.05      104.04     23.48 o
  -1   9  18       20.89       43.19     27.50 o
   0   9  18      140.38      130.72     35.53 o
   1   9  18      121.55      118.77     40.89 o
   2   9  18        7.98        4.87     28.23 o
   3   9  18      158.89      158.68     47.21 o
   4   9  18      130.27      116.33     44.78 o
   5   9  18        0.04       32.34     31.11 o
   6   9  18       27.23       -6.79     32.30 o
  -6  10  18      575.86      521.79     72.53 o
  -5  10  18        0.76       47.21     36.51 o
  -4  10  18     1288.36     1226.60     89.56 o
  -3  10  18      245.05      255.52     34.92 o
  -2  10  18      173.23      112.44     39.43 o
  -1  10  18      296.95      419.09     57.44 o
   0  10  18      894.84      771.98     74.47 o
   1  10  18      222.79      238.99     50.62 o
   2  10  18     2108.80     1966.94    120.23 o
   3  10  18        7.80      -25.80     25.80 o
   4  10  18     1834.74     1594.10    113.90 o
   5  10  18      121.08      123.96     38.31 o
  -5  11  18        5.08      -25.80     34.07 o
  -3  11  18      528.93      509.14     67.17 o
  -2  11  18       23.06      -17.52     30.18 o
  -1  11  18        9.35        6.81     30.18 o
   0  11  18        0.18       20.93     34.07 o
   1  11  18      520.64      596.27     72.53 o
   2  11  18        7.07       30.67     35.05 o
   3  11  18      141.69       84.69     42.83 o
   4  11  18       11.32       -8.27     35.05 o
  -3  12  18      400.15      557.33     73.99 o
  -2  12  18      715.01      862.03     88.10 o
  -1  12  18      125.04      206.87     53.06 o
   0  12  18      182.96      173.77     51.60 o
   1  12  18       36.12      101.73     46.24 o
   2  12  18      503.45      413.25     68.14 o
   3  12  18       30.94       58.41     39.43 o
  -2  13  18      111.24      211.73     56.95 o
  -1  13  18        4.05       57.44     43.32 o
   0  13  18       63.07      102.22     47.21 o
   1  13  18       46.05       95.40     45.27 o
  -9   0  19        1.75      -27.50     27.50 o
  -7   0  19      413.06      384.24     65.71 o
  -5   0  19       41.87        3.41     25.80 o
  -3   0  19     1357.81     1352.01     44.82 o
  -1   0  19      191.34      190.04     15.94 o
   1   0  19      387.63      385.57     25.29 o
   3   0  19      169.13      169.92     22.06 o
   5   0  19      744.97      710.47     40.16 o
   7   0  19      163.39      202.97     56.95 o
  -9   1  19      261.13      239.64     31.40 o
  -8   1  19     1864.23     1910.40     58.60 o
  -7   1  19       12.20       -1.26     14.01 o
  -6   1  19     4084.03     3863.16     80.40 o
  -5   1  19      618.99      641.56     44.18 o
  -4   1  19      828.97      867.05     27.82 o
  -3   1  19       36.30       41.41     12.53 o
  -2   1  19     3381.08     3225.03     48.52 o
  -1   1  19        0.05        7.43      8.01 o
   0   1  19      183.38      197.01     14.57 o
   1   1  19      154.03      179.68     13.88 o
   2   1  19     4714.85     4466.99     78.67 o
   3   1  19        0.31       14.40     10.97 o
   4   1  19      656.33      631.00     25.51 o
   5   1  19       86.96      100.31     16.42 o
   6   1  19     2923.16     2963.01     83.81 o
   7   1  19      105.59      103.14     84.69 o
   8   1  19     1065.00     1026.58     73.04 o
  -9   2  19       94.97       83.04     26.69 o
  -8   2  19      116.90      153.48     23.00 o
  -7   2  19        1.03       -2.83     14.14 o
  -6   2  19      306.66      305.05     24.81 o
  -5   2  19      799.27      726.46     46.21 o
  -4   2  19     2049.92     1903.56     46.70 o
  -3   2  19       24.43       39.98     11.68 o
  -2   2  19       83.85       88.30     11.44 o
  -1   2  19      959.21     1068.89     26.06 o
   0   2  19       90.30       78.13     10.82 o
   1   2  19       13.54       16.45      9.95 o
   2   2  19      389.50      427.96     23.24 o
   3   2  19      374.83      370.55     20.35 o
   4   2  19      929.36      886.07     29.35 o
   5   2  19      255.26      228.27     24.99 o
   6   2  19       50.52       37.46     29.37 o
   7   2  19      140.52      121.25     38.47 o
   8   2  19      286.24      319.74     77.39 o
  -9   3  19       66.34      114.55     33.02 o
  -8   3  19      991.05      996.51     43.60 o
  -7   3  19       25.10       28.97     15.79 o
  -6   3  19     2964.65     2937.29     68.12 o
  -5   3  19      535.99      466.68     32.16 o
  -4   3  19     1283.28     1244.64     37.90 o
  -3   3  19      101.04      110.75     13.63 o
  -2   3  19     2305.53     2203.52     36.61 o
  -1   3  19     1024.51     1073.51     23.88 o
   0   3  19     1251.90     1161.50     40.83 o
   1   3  19       22.75       28.35     10.34 o
   2   3  19     5944.77     5860.92    101.44 o
   3   3  19        0.78       -5.88     11.29 o
   4   3  19      530.30      532.74     27.84 o
   5   3  19      180.00      224.38     27.77 o
   6   3  19      749.10      837.89     46.10 o
   7   3  19       31.45       46.37     48.43 o
   8   3  19      418.91      543.88     57.82 o
  -9   4  19        3.39       -2.43     37.97 o
  -8   4  19      151.53      161.81     27.72 o
  -7   4  19       62.00       41.65     16.29 o
  -6   4  19        9.52       27.98     14.75 o
  -5   4  19        0.18        7.66     15.17 o
  -4   4  19     1430.52     1445.49     41.76 o
  -3   4  19      999.56     1003.24     29.80 o
  -2   4  19       36.02       42.34     10.91 o
  -1   4  19      500.90      546.87     25.05 o
   0   4  19        8.85       21.62      8.66 o
   1   4  19      273.26      259.34     15.00 o
   2   4  19      154.93      165.06     26.34 o
   3   4  19      328.00      351.99     20.02 o
   4   4  19       93.30      150.88     20.93 o
   5   4  19      182.30      153.79     30.97 o
   6   4  19       43.27       60.72     33.25 o
   7   4  19      248.56      231.89     44.15 o
   8   4  19       18.32       45.34     36.06 o
  -9   5  19      249.14      265.28     64.74 o
  -8   5  19     1541.11     1433.47    109.52 o
  -7   5  19      377.28      424.57     47.09 o
  -6   5  19     1347.86     1289.17     52.04 o
  -5   5  19       28.06       17.87     15.54 o
  -4   5  19     2911.74     3028.62     75.96 o
  -3   5  19      643.78      634.25     25.12 o
  -2   5  19     2017.70     1987.62     43.90 o
  -1   5  19      920.84      896.75     23.73 o
   0   5  19       48.94       49.97     10.29 o
   1   5  19       55.47      104.89     11.96 o
   2   5  19      101.49       88.18     14.74 o
   3   5  19       56.53       82.94     17.58 o
   4   5  19      424.45      439.33     38.94 o
   5   5  19      491.72      595.46     76.33 o
   6   5  19      872.09      861.03     65.22 o
   7   5  19        9.12      -28.95     28.95 o
   8   5  19      661.32      800.15    184.96 o
  -8   6  19      149.19      137.26     50.13 o
  -7   6  19      206.61      214.62     38.02 o
  -6   6  19       28.15       19.47     24.03 o
  -5   6  19      201.95      252.21     27.22 o
  -4   6  19        1.53       21.49     13.65 o
  -3   6  19      432.72      450.73     21.18 o
  -2   6  19      933.83      879.44     31.82 o
  -1   6  19      344.86      379.00     16.30 o
   0   6  19       19.35       25.31     10.37 o
   1   6  19       53.77       51.99     18.06 o
   2   6  19       57.27       50.43     13.05 o
   3   6  19      535.86      468.38     31.18 o
   4   6  19      139.22      118.13     36.45 o
   5   6  19       10.74      -26.04     26.04 o
   6   6  19       25.15       84.24     34.38 o
   7   6  19       55.46       50.56     34.19 o
  -8   7  19      892.15      832.82     92.00 o
  -7   7  19       94.73      101.24     44.29 o
  -6   7  19      589.78      518.81     48.35 o
  -5   7  19       16.93      -18.92     18.92 o
  -4   7  19     1037.02     1065.84     39.87 o
  -3   7  19       30.63       17.91     12.63 o
  -2   7  19      426.21      424.93     26.42 o
  -1   7  19      374.89      384.60     28.77 o
   0   7  19     2125.00     2066.48     81.28 o
   1   7  19      332.66      279.16     20.74 o
   2   7  19      268.97      269.34     27.55 o
   3   7  19      218.64      156.80     33.40 o
   4   7  19     2527.07     2537.21     98.13 o
   5   7  19       85.90       48.59     37.97 o
   6   7  19      826.73     1024.45     71.18 o
   7   7  19      304.58      443.52     56.34 o
  -7   8  19        7.48      -30.18     30.18 o
  -6   8  19      275.45      260.02     40.31 o
  -5   8  19      131.29      145.42     30.42 o
  -4   8  19       30.42       44.87     24.18 o
  -3   8  19      464.72      459.34     24.81 o
  -2   8  19      265.71      267.68     26.97 o
  -1   8  19       13.04        9.88     23.83 o
   0   8  19       20.08       19.66     29.69 o
   1   8  19      131.71      139.42     20.85 o
   2   8  19       35.48       13.92     16.20 o
   3   8  19      370.99      375.28     58.41 o
   4   8  19      365.75      381.27     76.66 o
   5   8  19      172.06      138.55     37.83 o
   6   8  19       39.72       74.51     37.54 o
  -7   9  19       67.30       58.41     43.81 o
  -6   9  19      257.47      235.10     55.49 o
  -5   9  19       43.86       24.21     25.48 o
  -4   9  19      495.81      518.33     45.37 o
  -3   9  19        0.11        5.70     16.26 o
  -2   9  19      146.79      189.58     24.23 o
  -1   9  19      132.95      105.73     14.76 o
   0   9  19      564.72      506.81     29.13 o
   1   9  19        0.10       -5.76     13.84 o
   2   9  19      996.54      920.44     81.29 o
   3   9  19       33.50        8.76     29.69 o
   4   9  19     2644.45     2652.43    143.59 o
   5   9  19       98.97      100.64     37.07 o
   6   9  19      161.44      215.63     47.68 o
  -6  10  19       27.70       31.15     41.37 o
  -5  10  19        0.40        5.35     34.56 o
  -4  10  19       17.42       28.23     34.07 o
  -3  10  19       33.52       29.80     22.25 o
  -2  10  19        1.02      -19.96     28.23 o
  -1  10  19        8.13        6.81     30.18 o
   0  10  19      185.99      223.90     49.16 o
   1  10  19       26.84        4.38     30.18 o
   2  10  19        5.14       -9.25     27.26 o
   3  10  19        3.87        9.73     34.56 o
   4  10  19      258.60      162.57     49.65 o
   5  10  19       77.04       50.07     37.72 o
  -5  11  19      417.62      486.75     68.63 o
  -3  11  19       18.68        3.41     35.05 o
  -2  11  19      797.68      966.68     88.59 o
  -1  11  19       35.61       53.54     36.02 o
   0  11  19      940.89      970.09     87.61 o
   1  11  19      648.31      531.53     71.07 o
   2  11  19      926.77      771.49     83.72 o
   3  11  19        3.05      -29.69     29.69 o
   4  11  19      622.47      650.29     81.77 o
  -3  12  19       71.02        8.27     37.48 o
  -2  12  19       62.57       56.46     41.37 o
  -1  12  19      119.17      116.82     45.75 o
   0  12  19       97.23      144.56     51.11 o
   1  12  19       12.19       53.54     40.40 o
   2  12  19       71.70       36.02     37.48 o
   3  12  19       17.32       64.25     42.83 o
  -8   0  20      117.49      113.30     30.95 o
  -6   0  20     2662.65     2412.78     86.68 o
  -4   0  20     1541.37     1537.82     97.59 o
  -2   0  20     3554.33     3402.55     72.69 o
   0   0  20      271.14      245.35     21.08 o
   2   0  20     3650.55     3421.60     78.76 o
   4   0  20      880.74     1021.94     45.31 o
   6   0  20     3689.10     3583.92    170.85 o
   8   0  20      552.49      547.10     83.72 o
  -9   1  20       88.52       41.48     20.70 o
  -8   1  20      297.01      282.27     28.38 o
  -7   1  20       21.67        6.71     15.11 o
  -6   1  20       75.58       72.83     17.31 o
  -5   1  20       44.36       58.42     22.15 o
  -4   1  20      230.62      218.94     19.85 o
  -3   1  20       87.75       98.40     16.94 o
  -2   1  20        5.99       -4.68      8.74 o
  -1   1  20      150.98      140.80     13.21 o
   0   1  20      388.49      375.24     19.90 o
   1   1  20      207.53      207.95     15.02 o
   2   1  20       29.27       31.90     11.52 o
   3   1  20      296.46      285.03     19.13 o
   4   1  20     2335.22     2424.10     53.40 o
   5   1  20      279.72      281.67     25.21 o
   6   1  20       10.55       21.49     20.69 o
   7   1  20      430.40      445.51     53.00 o
   8   1  20        7.26      -29.03     32.01 o
  -9   2  20      113.04       89.26     26.57 o
  -8   2  20     1640.16     1622.75     55.03 o
  -7   2  20        9.87       12.93     15.38 o
  -6   2  20     5013.82     4548.86     90.87 o
  -5   2  20      185.46      178.86     29.31 o
  -4   2  20     1218.75     1229.31     49.52 o
  -3   2  20       73.41       85.21     16.11 o
  -2   2  20     1197.92     1212.10     28.61 o
  -1   2  20      865.11      881.99     22.20 o
   0   2  20     1334.22     1254.17     27.27 o
   1   2  20     1398.45     1444.20     32.80 o
   2   2  20     5610.25     5428.11     76.71 o
   3   2  20       63.52       67.32     13.82 o
   4   2  20     5262.66     5396.98     81.40 o
   5   2  20        5.06        0.94     22.15 o
   6   2  20     2124.85     2205.62     94.80 o
   7   2  20      258.76      220.41     44.22 o
   8   2  20     1327.65     1348.21     82.58 o
  -9   3  20      179.86      181.39     37.84 o
  -8   3  20       15.04       52.45     19.52 o
  -7   3  20       26.08       45.66     16.68 o
  -6   3  20        0.53        1.09     13.49 o
  -5   3  20      406.68      355.88     44.29 o
  -4   3  20       61.57       75.17     15.68 o
  -3   3  20       51.21       44.64     15.20 o
  -2   3  20       83.52      102.74     11.72 o
  -1   3  20      162.43      172.31     13.63 o
   0   3  20      337.28      351.83     15.84 o
   1   3  20       11.04        4.90      9.90 o
   2   3  20        1.95       -2.45     10.49 o
   3   3  20       35.43       43.54     16.07 o
   4   3  20        9.09       -7.91     14.96 o
   5   3  20      119.37       91.90     23.57 o
   6   3  20        4.59        5.56     18.46 o
   7   3  20        1.91      -27.51     27.51 o
   8   3  20      344.92      390.99     57.92 o
  -9   4  20        5.35       20.44     42.35 o
  -8   4  20      227.21      201.25     30.12 o
  -7   4  20       85.28       80.19     18.60 o
  -6   4  20     2271.79     2251.75     59.59 o
  -5   4  20      177.60      168.48     33.97 o
  -4   4  20       70.90      101.11     27.62 o
  -3   4  20      286.49      270.73     21.76 o
  -2   4  20      406.06      446.44     26.16 o
  -1   4  20      664.11      674.47     23.44 o
   0   4  20        6.16        4.04      8.95 o
   1   4  20     1815.68     1819.12     34.97 o
   2   4  20     2384.75     2342.46     48.07 o
   3   4  20       20.73       27.22     22.54 o
   4   4  20     1095.96     1061.71     49.88 o
   5   4  20      136.73      154.47     26.71 o
   6   4  20     1999.04     1913.43     68.15 o
   7   4  20       14.33       14.91     34.03 o
   8   4  20      729.45      749.74     67.36 o
  -9   5  20       86.26      102.70     49.65 o
  -8   5  20        9.80       21.49     27.74 o
  -7   5  20      318.71      348.17     44.75 o
  -6   5  20       12.83       15.41     15.01 o
  -5   5  20      369.83      361.88     30.90 o
  -4   5  20        8.01       10.52     15.24 o
  -3   5  20     1599.65     1621.14     36.54 o
  -2   5  20      851.75      876.28     29.63 o
  -1   5  20       49.37       60.02     10.45 o
   0   5  20      568.97      552.27     19.40 o
   1   5  20      171.31      180.65     13.78 o
   2   5  20      469.01      467.64     25.01 o
   3   5  20       31.46       16.93     16.51 o
   4   5  20      326.58      342.40     30.49 o
   5   5  20       24.75       35.69     19.81 o
   6   5  20       28.42       -2.05     28.99 o
   7   5  20       72.21      143.97     41.73 o
  -8   6  20      860.26      948.18     97.35 o
  -7   6  20      438.81      467.98     50.19 o
  -6   6  20      834.97      897.63     58.50 o
  -5   6  20       16.03      -12.90     15.36 o
  -4   6  20     2079.35     2180.61     56.79 o
  -3   6  20      109.33      127.70     14.87 o
  -2   6  20     2779.47     2834.71     56.86 o
  -1   6  20       46.23       36.49      9.98 o
   0   6  20     1318.42     1261.22     32.64 o
   1   6  20      109.65       79.79     16.61 o
   2   6  20      661.82      582.57     34.85 o
   3   6  20      123.08      105.43     20.61 o
   4   6  20     2373.99     2199.57     67.85 o
   5   6  20       27.42       39.41     35.53 o
   6   6  20      432.74      291.48     47.70 o
   7   6  20      213.31      351.15     81.29 o
  -8   7  20      112.85       98.32     50.62 o
  -7   7  20      187.61      188.94     63.76 o
  -6   7  20       48.21       62.51     27.92 o
  -5   7  20       87.36       55.93     25.94 o
  -4   7  20       44.45       37.96     18.44 o
  -3   7  20      934.34      925.54     35.87 o
  -2   7  20      325.49      378.76     28.94 o
  -1   7  20      381.43      345.90     24.17 o
   0   7  20       69.34       66.96     25.31 o
   1   7  20      526.06      502.72     31.91 o
   2   7  20      221.62      246.55     32.13 o
   3   7  20        0.91        9.44     15.21 o
   4   7  20      183.01      208.46     27.36 o
   5   7  20        4.01      -26.17     46.48 o
   6   7  20      117.92      169.26     43.38 o
   7   7  20      247.52      258.35     50.81 o
  -7   8  20      103.56      172.31     55.00 o
  -6   8  20      695.14      617.90    107.81 o
  -5   8  20       13.95       16.97     24.09 o
  -4   8  20      332.28      308.26     44.29 o
  -3   8  20       57.07       48.88     16.05 o
  -2   8  20     1145.47     1224.57     48.53 o
  -1   8  20       76.94       63.40     13.26 o
   0   8  20      952.48      856.46     55.25 o
   1   8  20        0.02      -11.90     13.71 o
   2   8  20     2615.80     2535.60     79.23 o
   3   8  20        2.19       -3.93     15.15 o
   4   8  20      807.49      732.22     58.59 o
   5   8  20       17.54       25.39     45.27 o
   6   8  20      424.57      351.49     52.66 o
  -7   9  20      126.26       54.52     45.27 o
  -6   9  20       45.82       23.36     34.07 o
  -5   9  20        0.21        3.12     23.73 o
  -4   9  20       48.17       45.72     24.08 o
  -3   9  20       23.07        5.70     16.18 o
  -2   9  20        7.56        4.40     17.21 o
  -1   9  20        0.00        3.11     10.64 o
   0   9  20        1.92      -12.38     12.38 o
   1   9  20       78.90       61.86     18.41 o
   2   9  20      243.90      166.47     46.73 o
   3   9  20      451.73      394.75     61.82 o
   4   9  20        0.42       16.84     27.90 o
   5   9  20       24.55       12.13     30.73 o
  -6  10  20      132.28      110.49     47.21 o
  -5  10  20      360.46      293.51     56.95 o
  -4  10  20     1452.21     1490.79     80.56 o
  -3  10  20        0.10       -8.57     20.46 o
  -2  10  20      807.40      870.79     79.34 o
  -1  10  20      181.83      120.71     39.91 o
   0  10  20     1849.17     1659.32    108.54 o
   1  10  20       85.93       31.64     34.56 o
   2  10  20      334.76      313.47     58.41 o
   3  10  20       61.22       48.67     39.43 o
   4  10  20     1045.76     1006.77     94.19 o
   5  10  20       25.28       32.81     33.90 o
  -5  11  20       23.35       32.61     39.91 o
  -3  11  20       87.59       92.48     43.81 o
  -2  11  20      137.22       18.98     38.45 o
  -1  11  20        3.84       -8.76     29.69 o
   0  11  20      121.80      112.44     43.32 o
   1  11  20       92.28       88.59     41.37 o
   2  11  20       66.49       38.45     36.51 o
   3  11  20       11.74       10.22     36.02 o
   4  11  20      301.51      454.62     72.53 o
  -3  12  20       97.18       94.92     43.81 o
  -2  12  20      931.39     1267.98    103.19 o
  -1  12  20      989.41     1090.31     97.84 o
   0  12  20      412.47      426.88     68.63 o
   1  12  20       12.50       54.52     40.89 o
   2  12  20      507.95      348.51     65.71 o
  -9   0  21      499.63      483.61     51.39 o
  -7   0  21       42.94       48.53     38.45 o
  -5   0  21      283.85      344.13     52.08 o
  -3   0  21       25.85       35.79     21.41 o
  -1   0  21       74.72       86.19     14.49 o
   1   0  21      238.40      215.38     28.17 o
   3   0  21       55.44       41.48     20.22 o
   5   0  21       43.53       15.25     53.30 o
   7   0  21        2.72       -3.89     43.32 o
  -9   1  21       62.93       72.64     25.87 o
  -8   1  21      484.02      466.30     41.80 o
  -7   1  21        6.70       -3.33     14.92 o
  -6   1  21     2508.78     2517.20     73.21 o
  -5   1  21      613.43      682.41     46.93 o
  -4   1  21     4622.32     4544.39    114.17 o
  -3   1  21       15.09       23.72     14.85 o
  -2   1  21     3325.53     3222.83     50.66 o
  -1   1  21      509.28      509.65     17.88 o
   0   1  21      899.38      823.16     24.53 o
   1   1  21     1000.84     1003.74     28.23 o
   2   1  21     1994.80     1956.98     40.91 o
   3   1  21      226.45      263.15     18.93 o
   4   1  21      490.51      453.93     27.78 o
   5   1  21      114.43      126.75     34.14 o
   6   1  21      966.51      958.37     50.52 o
   7   1  21       32.71        7.99     34.80 o
   8   1  21      362.31      352.09     57.44 o
  -9   2  21       15.26       45.47     24.40 o
  -8   2  21        7.85        5.04     24.03 o
  -7   2  21        0.05        4.78     15.02 o
  -6   2  21       23.36       24.51     15.67 o
  -5   2  21      260.10      280.75     33.84 o
  -4   2  21       67.75       53.20     15.37 o
  -3   2  21      208.06      143.63     18.96 o
  -2   2  21       19.36       14.70      9.61 o
  -1   2  21     1542.44     1535.19     30.06 o
   0   2  21      129.13      160.09     12.86 o
   1   2  21     1191.06     1232.62     31.21 o
   2   2  21       19.39       35.04     12.11 o
   3   2  21      707.30      713.30     26.96 o
   4   2  21      111.18       82.86     17.02 o
   5   2  21       31.15       32.68     22.01 o
   6   2  21        3.82      -18.72     18.72 o
   7   2  21      220.55      203.57     43.87 o
   8   2  21       26.26      -11.72     33.26 o
  -9   3  21      428.88      466.86     50.96 o
  -8   3  21     1206.18     1235.47     50.37 o
  -7   3  21      150.57      120.60     21.05 o
  -6   3  21     4332.66     3898.60     86.49 o
  -5   3  21     1376.97     1275.23     61.72 o
  -4   3  21     3079.59     2977.15     75.65 o
  -3   3  21      651.84      678.83     30.25 o
  -2   3  21      633.02      683.41     21.52 o
  -1   3  21     1448.56     1472.91     29.77 o
   0   3  21      426.67      435.31     17.63 o
   1   3  21       26.68       26.34     11.42 o
   2   3  21     1372.78     1349.53     34.27 o
   3   3  21      273.38      259.67     19.24 o
   4   3  21     1202.04     1159.32     48.06 o
   5   3  21      337.63      275.69     30.87 o
   6   3  21     1044.58     1179.29     61.36 o
   7   3  21        2.83       -9.60     37.97 o
   8   3  21      645.51      549.26     61.35 o
  -9   4  21       23.55       14.12     42.35 o
  -8   4  21        6.81       11.68     20.47 o
  -7   4  21       19.66        3.67     14.81 o
  -6   4  21       31.73       30.54     16.22 o
  -5   4  21      498.06      481.88     34.24 o
  -4   4  21        5.61       -1.13     15.35 o
  -3   4  21     2621.31     2487.77     76.58 o
  -2   4  21        9.36       -9.72      9.72 o
  -1   4  21        1.85        4.02     10.13 o
   0   4  21     1847.88     1749.23     41.91 o
   1   4  21     1312.57     1263.65     29.52 o
   2   4  21      664.46      659.72     25.15 o
   3   4  21        6.77        0.43     16.65 o
   4   4  21        4.83       21.33     17.60 o
   5   4  21      765.83      842.79     45.80 o
   6   4  21       38.32       10.82     20.72 o
   7   4  21       44.47       29.34     35.09 o
  -8   5  21      486.98      466.30     72.53 o
  -7   5  21      275.33      270.67     42.32 o
  -6   5  21     1163.63     1273.71     45.64 o
  -5   5  21        7.43       -6.68     30.32 o
  -4   5  21     1401.38     1370.22    110.03 o
  -3   5  21      762.23      698.43     32.31 o
  -2   5  21     1584.74     1639.14     36.70 o
  -1   5  21      875.69      860.78     23.22 o
   0   5  21     1069.96     1079.79     26.55 o
   1   5  21      283.43      280.09     16.16 o
   2   5  21     1315.32     1183.32     76.63 o
   3   5  21       22.06        5.23     20.34 o
   4   5  21     2512.56     2443.87     71.93 o
   5   5  21     1101.45      990.32     60.53 o
   6   5  21      353.43      316.50     48.52 o
   7   5  21       99.28       52.26     38.70 o
  -8   6  21        9.56       40.89     43.32 o
  -7   6  21      364.28      340.96     67.66 o
  -6   6  21      194.16      115.07     57.68 o
  -5   6  21      368.32      389.19     32.55 o
  -4   6  21        0.06        1.72     14.20 o
  -3   6  21      747.82      708.33     40.73 o
  -2   6  21     1819.39     1892.33     45.77 o
  -1   6  21      238.97      247.37     16.53 o
   0   6  21      126.72      127.68     15.46 o
   1   6  21        1.95        7.34     13.15 o
   2   6  21      630.53      584.58     27.87 o
   3   6  21        0.27      -13.38     13.38 o
   4   6  21       80.68       90.12     29.47 o
   5   6  21        0.11      -14.74     16.80 o
   6   6  21       20.02       27.91     73.26 o
   7   6  21        8.84       11.75     35.26 o
  -8   7  21      385.33      341.21     71.07 o
  -7   7  21      126.72       75.76     39.67 o
  -6   7  21      397.60      423.81     46.90 o
  -5   7  21        0.04       10.95     23.12 o
  -4   7  21      497.71      452.78     54.98 o
  -3   7  21      697.16      659.64     37.80 o
  -2   7  21      544.87      589.40     46.80 o
  -1   7  21       88.31       74.55     12.31 o
   0   7  21     2242.86     2277.59     65.10 o
   1   7  21       25.12       15.37     14.86 o
   2   7  21      152.25      204.68     29.89 o
   3   7  21       71.19       73.56     20.09 o
   4   7  21      729.64      740.53     42.02 o
   5   7  21      138.09      210.09     40.89 o
   6   7  21      669.40      675.76     62.46 o
  -7   8  21        0.06        7.30     38.45 o
  -6   8  21       13.02       16.05     25.28 o
  -5   8  21       50.45       62.30     27.63 o
  -4   8  21       38.82       51.38     25.94 o
  -3   8  21      155.04      170.14     24.24 o
  -2   8  21       10.99       15.05      8.63 o
  -1   8  21      146.58      143.82     16.71 o
   0   8  21        0.83      -13.39     13.39 o
   1   8  21       20.86       18.04     16.55 o
   2   8  21      166.43      148.92     25.55 o
   3   8  21      210.31      192.80     25.76 o
   4   8  21       95.32      116.86     34.61 o
   5   8  21       21.42       10.22     32.13 o
   6   8  21       28.75       37.54     46.00 o
  -6   9  21       86.49       73.01     39.91 o
  -5   9  21       26.78       72.01     49.40 o
  -4   9  21      817.21      858.90     64.98 o
  -3   9  21      214.91      213.30     41.62 o
  -2   9  21      717.60      740.34     70.58 o
  -1   9  21      148.45      153.06     17.51 o
   0   9  21     1744.71     1658.15     55.58 o
   1   9  21       85.84       92.99     20.93 o
   2   9  21     1199.75     1042.61     88.10 o
   3   9  21      115.11       91.51     42.35 o
   4   9  21     1549.64     1591.16    118.52 o
   5   9  21       87.36       27.07     34.35 o
  -5  10  21      430.43      362.63     62.30 o
  -4  10  21      109.97       78.09     30.83 o
  -3  10  21        1.11        9.73     29.69 o
  -2  10  21      368.67      473.60     62.30 o
  -1  10  21       79.90      103.81     16.63 o
   0  10  21        1.65       24.82     32.13 o
   1  10  21      241.98      284.26     55.49 o
   2  10  21      149.63      178.64     49.16 o
   3  10  21       17.95       36.02     36.51 o
   4  10  21      223.87      247.34     45.60 o
  -2  11  21      922.28     1006.59     90.05 o
  -1  11  21       13.94       20.93     33.59 o
   0  11  21     2473.65     2611.40    141.64 o
   1  11  21       11.29       22.88     35.05 o
   2  11  21       55.33       21.90     36.99 o
   3  11  21       30.48       12.66     35.53 o
  -2  12  21      152.12      198.11     55.49 o
  -1  12  21      523.61      355.33     66.68 o
   0  12  21       31.81       48.19     39.91 o
   1  12  21       62.74       19.47     40.40 o
  -8   0  22      179.43      224.29     39.41 o
  -6   0  22     2006.25     2149.01    121.69 o
  -4   0  22     5164.28     5014.93    128.30 o
  -2   0  22     1579.03     1600.86     48.05 o
   0   0  22     1006.77     1027.04     39.11 o
   2   0  22      618.02      639.15     59.56 o
   4   0  22     1021.66     1106.45    100.27 o
   6   0  22     2210.57     2279.92    139.70 o
   8   0  22      815.37      792.42     98.81 o
  -9   1  22      184.88      161.24     31.65 o
  -8   1  22       63.91       53.70     19.32 o
  -7   1  22      364.44      409.89     30.66 o
  -6   1  22       28.48       19.61     17.81 o
  -5   1  22       79.81       59.12     23.34 o
  -4   1  22       14.07       18.44     14.23 o
  -3   1  22        2.15       24.71     14.76 o
  -2   1  22      212.97      235.42     16.40 o
  -1   1  22      370.39      338.83     15.94 o
   0   1  22     1081.70     1091.45     33.63 o
   1   1  22       72.79      101.10     13.81 o
   2   1  22       13.64       -3.37     10.45 o
   3   1  22     1291.21     1260.98     34.83 o
   4   1  22      224.31      245.85     23.78 o
   5   1  22       61.52       64.74     18.42 o
   6   1  22       68.49      105.40     27.16 o
   7   1  22        3.42      -35.53     35.53 o
   8   1  22        7.15      -33.56     33.56 o
  -9   2  22      215.35      182.96     31.20 o
  -8   2  22       63.83       16.96     20.51 o
  -7   2  22      124.60      138.14     22.43 o
  -6   2  22     1998.85     1915.19    112.70 o
  -5   2  22        1.44       -0.14     41.37 o
  -4   2  22     1638.40     1669.08     54.41 o
  -3   2  22        0.01      -12.01     12.01 o
  -2   2  22     2789.27     2875.51     44.75 o
  -1   2  22       52.90       58.72     10.83 o
   0   2  22      537.87      551.91     19.96 o
   1   2  22      326.87      343.88     19.01 o
   2   2  22      857.79      852.75     28.45 o
   3   2  22     1996.28     2077.36     53.33 o
   4   2  22     3293.14     3223.66     87.40 o
   5   2  22       24.63       -6.80     18.42 o
   6   2  22      413.79      399.22     37.97 o
   7   2  22      773.70      796.86     66.94 o
  -9   3  22        8.68      -12.86     25.90 o
  -8   3  22        1.55        0.83     17.35 o
  -7   3  22       39.84       71.36     19.12 o
  -6   3  22       41.67       35.88     18.82 o
  -5   3  22      390.61      331.33     37.34 o
  -4   3  22      745.83      730.34     38.00 o
  -3   3  22     1135.59     1036.93     37.90 o
  -2   3  22      268.87      280.30     15.74 o
  -1   3  22        1.53        3.16      9.01 o
   0   3  22      902.34      852.11     24.20 o
   1   3  22     1328.95     1283.73     32.69 o
   2   3  22      338.10      316.46     19.65 o
   3   3  22      580.13      503.67     28.38 o
   4   3  22       21.86       16.33     17.69 o
   5   3  22       18.49       -5.05     19.11 o
   6   3  22      164.07      190.41     54.98 o
   7   3  22        0.28       10.43     32.56 o
  -8   4  22      481.51      645.01     72.04 o
  -7   4  22       38.03       30.91     16.80 o
  -6   4  22      589.49      622.36     40.41 o
  -5   4  22      352.12      262.43     28.36 o
  -4   4  22     2772.86     2836.97    114.43 o
  -3   4  22      113.07      100.09     15.74 o
  -2   4  22      116.94      149.75     14.80 o
  -1   4  22     1634.60     1611.22     35.89 o
   0   4  22     2294.08     2346.87     40.81 o
   1   4  22       80.57      121.81     18.60 o
   2   4  22     1820.53     1688.10     73.77 o
   3   4  22       85.77       80.45     20.63 o
   4   4  22     1233.94     1264.95     51.94 o
   5   4  22     1017.87      984.34     49.17 o
   6   4  22     2338.11     2381.25     79.12 o
   7   4  22      302.65      307.66     50.96 o
  -8   5  22        6.85       13.14     36.02 o
  -7   5  22       67.56       72.93     53.06 o
  -6   5  22      247.90      189.28     23.19 o
  -5   5  22      221.44      246.82     28.37 o
  -4   5  22       33.60       49.15     18.72 o
  -3   5  22      119.19      155.34     18.08 o
  -2   5  22      311.39      327.42     19.32 o
  -1   5  22      149.64      150.83     13.14 o
   0   5  22        9.68        8.00      9.87 o
   1   5  22       21.62       18.17     11.04 o
   2   5  22        0.60        5.73     12.14 o
   3   5  22       18.28      -13.38     14.87 o
   4   5  22       25.52        2.09     21.77 o
   5   5  22        5.54        8.14     19.16 o
   6   5  22       13.90        3.58     30.86 o
   7   5  22       26.88       -1.13     33.76 o
  -8   6  22      690.36      868.36     94.43 o
  -7   6  22        0.01      -11.03     24.06 o
  -6   6  22     1070.72     1020.66     64.29 o
  -5   6  22      150.29      169.71     25.29 o
  -4   6  22     2282.56     2296.71    185.68 o
  -3   6  22       45.08       45.72     14.72 o
  -2   6  22     3181.39     3193.06     69.21 o
  -1   6  22      169.72      162.98     14.74 o
   0   6  22     1192.74     1117.78     65.83 o
   1   6  22       11.27       21.32     13.75 o
   2   6  22      683.94      622.43     33.80 o
   3   6  22       69.31       57.85     19.45 o
   4   6  22     1014.69     1007.47     47.40 o
   5   6  22      134.30      184.96     37.29 o
   6   6  22      486.69      533.77     95.89 o
  -7   7  22      115.68       62.30     39.43 o
  -6   7  22       33.45       52.05     28.30 o
  -5   7  22      261.45      280.86     39.75 o
  -4   7  22      147.09      172.19     26.04 o
  -3   7  22     1173.68     1172.08    133.37 o
  -2   7  22       93.54       92.04     12.44 o
  -1   7  22      167.15      169.72     16.65 o
   0   7  22        9.00       19.10     29.69 o
   1   7  22      671.15      590.24     32.03 o
   2   7  22       62.61       34.18     16.56 o
   3   7  22      226.07      215.64     34.19 o
   4   7  22       43.95       18.96     18.25 o
   5   7  22      102.68      102.36     37.28 o
   6   7  22       23.09       58.18     36.70 o
  -7   8  22        0.33      -20.44     36.99 o
  -6   8  22      692.02      617.64     64.25 o
  -5   8  22       61.42       16.86     24.25 o
  -4   8  22     1638.64     1643.70     90.05 o
  -3   8  22        5.43       20.00     17.68 o
  -2   8  22      168.06      171.73     34.97 o
  -1   8  22       12.29        3.05     10.76 o
   0   8  22     1547.95     1435.63     58.65 o
   1   8  22        0.50       -0.43     15.26 o
   2   8  22       39.82       54.82     17.86 o
   3   8  22       75.18       43.66     18.14 o
   4   8  22      320.37      332.13     46.99 o
   5   8  22      208.68      190.42     53.54 o
  -6   9  22       37.04       43.32     35.53 o
  -5   9  22       19.20       18.29     26.74 o
  -4   9  22       32.87       45.77     25.97 o
  -3   9  22       20.14       17.04     23.68 o
  -2   9  22        0.78        5.35     28.72 o
  -1   9  22       29.84       35.43     13.69 o
   0   9  22       51.56       29.30     15.97 o
   1   9  22      195.37      173.66     24.54 o
   2   9  22        6.12      -15.75     15.75 o
   3   9  22      125.42       53.87     45.75 o
   4   9  22        3.44      -22.26     27.26 o
   5   9  22        0.43       10.36     28.93 o
  -5  10  22      265.33      370.41     64.25 o
  -4  10  22     1039.47     1191.10     89.07 o
  -3  10  22       22.45       40.89     36.51 o
  -2  10  22      877.80      918.49     83.23 o
  -1  10  22       73.77       89.58     16.45 o
   0  10  22     1288.78     1344.57    112.68 o
   1  10  22        2.41       -6.33     28.72 o
   2  10  22       91.19       73.99     40.40 o
   3  10  22       57.46       37.97     38.45 o
   4  10  22      434.89      468.59     56.40 o
  -2  11  22       16.03        3.89     34.07 o
  -1  11  22       54.00       68.63     39.43 o
   0  11  22        0.14       18.50     35.05 o
   1  11  22        0.00       42.83     36.99 o
   2  11  22        0.31      -17.52     30.67 o
   3  11  22        2.93       39.91     40.89 o
  -2  12  22      583.10      671.71     81.29 o
  -1  12  22      142.26      166.47     54.03 o
   0  12  22      561.05      589.45     78.37 o
  -9   0  23     1193.26     1063.54     97.84 o
  -7   0  23       11.70        7.10     22.02 o
  -5   0  23        7.40       -8.76     25.31 o
  -3   0  23      487.18      430.51     64.25 o
  -1   0  23        8.15       18.97     13.21 o
   1   0  23      699.76      715.72     47.91 o
   3   0  23     1569.99     1460.03     63.27 o
   5   0  23       23.41       53.91     26.62 o
   7   0  23      160.85      161.60     63.76 o
  -9   1  23      108.43      113.68     35.09 o
  -8   1  23      224.29      198.20     26.45 o
  -7   1  23      289.47      345.90     29.45 o
  -6   1  23     2868.03     2762.95     80.83 o
  -5   1  23      610.14      565.46     44.74 o
  -4   1  23     2261.95     2142.30     63.74 o
  -3   1  23      118.74      134.03     24.73 o
  -2   1  23     2337.03     2300.03     39.29 o
  -1   1  23     1372.35     1404.13     30.11 o
   0   1  23      100.19      101.05     17.38 o
   1   1  23        0.01       -9.49      9.49 o
   2   1  23      439.32      436.38     21.94 o
   3   1  23       53.65       49.61     16.07 o
   4   1  23     1724.16     1752.45     56.06 o
   5   1  23        0.24       12.47     20.54 o
   6   1  23      990.08      861.59     64.36 o
   7   1  23        5.45       -9.94     36.26 o
  -9   2  23       26.29       31.14     24.01 o
  -8   2  23      239.97      273.91     30.04 o
  -7   2  23       95.89       98.31     21.13 o
  -6   2  23       10.23       23.50     18.36 o
  -5   2  23       91.99      110.37     26.67 o
  -4   2  23        0.03       33.15     16.99 o
  -3   2  23     1058.70     1051.56     44.74 o
  -2   2  23       26.98       37.07     11.65 o
  -1   2  23      250.91      304.15     15.93 o
   0   2  23       79.16       66.11     11.65 o
   1   2  23      402.09      434.02     21.04 o
   2   2  23       50.60       36.19     13.12 o
   3   2  23       21.54       21.84     16.00 o
   4   2  23       38.97       15.45     15.28 o
   5   2  23      259.53      261.77     32.10 o
   6   2  23        0.17       -4.49     20.68 o
   7   2  23       28.34       41.14     59.87 o
  -8   3  23     1636.03     1734.70     59.51 o
  -7   3  23        0.01        2.03     15.23 o
  -6   3  23     1891.59     1851.85     65.07 o
  -5   3  23      362.96      322.01     38.02 o
  -4   3  23      918.26     1050.79     44.89 o
  -3   3  23      197.37      241.75     23.04 o
  -2   3  23      163.78      155.01     15.03 o
  -1   3  23      167.63      174.33     13.54 o
   0   3  23       41.21       42.22     10.63 o
   1   3  23      403.40      430.42     26.14 o
   2   3  23     2694.10     2570.75     58.54 o
   3   3  23        0.01        6.55     15.03 o
   4   3  23     1191.48     1117.02     49.11 o
   5   3  23       61.74       19.80     24.59 o
   6   3  23     1175.01     1219.97     57.55 o
   7   3  23       15.23       -4.64     33.15 o
  -8   4  23       26.10       45.12     34.07 o
  -7   4  23       79.17      113.97     21.55 o
  -6   4  23      324.96      232.39     29.90 o
  -5   4  23      215.43      196.93     54.03 o
  -4   4  23       14.78        1.99     16.37 o
  -3   4  23      479.87      442.03     24.66 o
  -2   4  23       72.36       76.79     13.37 o
  -1   4  23       97.93      101.16     12.20 o
   0   4  23     1213.38     1183.29     28.96 o
   1   4  23      119.75      135.89     17.75 o
   2   4  23      140.64      157.63     19.23 o
   3   4  23      711.48      641.61     37.21 o
   4   4  23       80.41       63.55     21.49 o
   5   4  23       99.81       99.89     24.30 o
   6   4  23       72.93       76.24     26.37 o
   7   4  23        0.01      -32.25     32.25 o
  -8   5  23     1684.67     1622.81    123.15 o
  -7   5  23       14.80       40.92     27.18 o
  -6   5  23     1210.11     1207.88     54.31 o
  -5   5  23        0.05        7.39     17.00 o
  -4   5  23     4869.88     4826.15    109.02 o
  -3   5  23       62.83       85.95     17.89 o
  -2   5  23     3623.07     3649.78     57.40 o
  -1   5  23      896.79      933.94     25.35 o
   0   5  23     2254.58     2232.05     43.18 o
   1   5  23        1.45       -9.06     10.31 o
   2   5  23      819.60      840.84     40.47 o
   3   5  23        2.16        1.10     16.26 o
   4   5  23      344.64      326.25     32.25 o
   5   5  23        4.98        6.25     20.37 o
   6   5  23      700.49      613.04     60.34 o
   7   5  23      244.83      223.89     48.30 o
  -8   6  23      145.55      152.84     53.54 o
  -7   6  23      173.43      173.81     39.06 o
  -6   6  23       33.62       49.02     28.04 o
  -5   6  23       26.21        9.38     17.24 o
  -4   6  23       10.76       12.99     21.33 o
  -3   6  23      475.37      441.17     33.88 o
  -2   6  23      140.07      152.85     15.31 o
  -1   6  23       95.45       92.72     17.16 o
   0   6  23       22.88       14.78     11.73 o
   1   6  23       31.10       35.71     13.45 o
   2   6  23       84.92       88.17     24.22 o
   3   6  23        9.42      -15.87     15.87 o
   4   6  23        7.61       31.77     20.13 o
   5   6  23      359.95      406.41     37.40 o
   6   6  23      187.97      201.26    101.73 o
  -7   7  23       68.65       33.59     40.89 o
  -6   7  23      163.35       88.79     30.76 o
  -5   7  23      431.87      413.12     44.89 o
  -4   7  23      984.83     1037.12     48.86 o
  -3   7  23     1119.80     1264.93     62.80 o
  -2   7  23      969.96     1019.67     33.83 o
  -1   7  23      156.17      172.14     17.44 o
   0   7  23      978.32     1010.57     41.36 o
   1   7  23      974.18      870.57     38.35 o
   2   7  23      643.93      659.69     36.64 o
   3   7  23       16.06       26.86     24.65 o
   4   7  23      708.26      655.11     42.04 o
   5   7  23      179.23      268.75     87.13 o
   6   7  23     1408.27     1527.23     97.59 o
  -7   8  23      199.95      265.76     62.79 o
  -6   8  23      222.06      213.07     40.01 o
  -5   8  23       26.08       55.58     27.87 o
  -4   8  23       48.91       19.62     32.86 o
  -3   8  23        7.67       27.90     26.04 o
  -2   8  23      392.48      344.79     20.46 o
  -1   8  23        0.50        5.66     11.47 o
   0   8  23      360.12      328.16     27.05 o
   1   8  23       24.97       45.14     18.46 o
   2   8  23      319.46      373.59     49.16 o
   3   8  23        0.42       17.93     17.19 o
   4   8  23       14.50       14.34     47.46 o
   5   8  23       13.67       -3.26     32.66 o
  -6   9  23      217.87      293.02     62.30 o
  -5   9  23       14.65       35.02     26.90 o
  -4   9  23     1094.46     1135.48     65.05 o
  -3   9  23      105.99      115.84     29.94 o
  -2   9  23     1131.36     1136.27     70.58 o
  -1   9  23       62.47       63.36     27.50 o
   0   9  23     1418.43     1353.86     76.91 o
   1   9  23       39.86       48.12     28.47 o
   2   9  23     1830.39     1924.07     62.44 o
   3   9  23      498.95      569.41     96.62 o
   4   9  23      682.85      767.40    150.65 o
  -5  10  23      127.06      102.28     34.40 o
  -4  10  23        8.58        7.79     33.10 o
  -3  10  23        0.18       36.99     35.53 o
  -2  10  23      129.70       57.44     38.45 o
  -1  10  23       65.49       83.91     38.94 o
   0  10  23      441.41      506.28     33.33 o
   1  10  23       33.33       -9.73     33.59 o
   2  10  23       90.53       56.46     40.89 o
   3  10  23        2.50        2.66     29.61 o
  -2  11  23      770.43      896.59     86.64 o
  -1  11  23        2.90       42.35     36.51 o
   0  11  23      325.91      313.95     60.84 o
   1  11  23       11.75      -19.47     31.64 o
   2  11  23       26.53      -11.20     36.02 o
  -8   0  24      306.51      322.68     44.69 o
  -6   0  24      609.89      593.83     69.60 o
  -4   0  24     1832.22     1657.86    101.24 o
  -2   0  24     3438.29     3272.49     92.95 o
   0   0  24       41.13       34.40     16.21 o
   2   0  24      703.93      637.31     42.78 o
   4   0  24       61.35       23.98     22.51 o
   6   0  24     1526.63     1488.47    115.36 o
  -8   1  24       32.49       46.86     20.42 o
  -7   1  24      111.76      142.18     25.07 o
  -6   1  24      109.82      135.99     24.90 o
  -5   1  24      219.44      229.43     33.90 o
  -4   1  24      329.00      334.06     29.07 o
  -3   1  24      203.26      224.25     23.04 o
  -2   1  24     1245.25     1208.98     31.85 o
  -1   1  24       24.47       13.19      9.77 o
   0   1  24       17.68        2.99     10.27 o
   1   1  24       56.73       57.48     13.53 o
   2   1  24      725.44      748.57     33.02 o
   3   1  24      727.46      684.80     32.80 o
   4   1  24        0.23      -16.40     16.40 o
   5   1  24       43.80        0.11     20.33 o
   6   1  24       99.20      128.89     37.55 o
   7   1  24        5.52      -26.37     32.51 o
  -8   2  24     1156.79     1295.86     64.07 o
  -7   2  24        0.14       -2.59     15.49 o
  -6   2  24      932.89     1007.40     82.22 o
  -5   2  24      255.84      283.12     55.49 o
  -4   2  24      205.41      199.54     25.45 o
  -3   2  24        3.82        1.46     15.30 o
  -2   2  24     4247.32     4179.62     83.19 o
  -1   2  24      438.74      409.16     17.95 o
   0   2  24      149.18      179.47     15.31 o
   1   2  24       14.08       -4.93      9.94 o
   2   2  24     6255.98     6026.76    102.77 o
   3   2  24       43.33       45.24     25.08 o
   4   2  24     1429.75     1410.34     81.99 o
   5   2  24      183.82      247.56     59.38 o
   6   2  24     1760.21     1929.70     71.61 o
   7   2  24        3.76      -22.06     31.67 o
  -8   3  24       27.35       25.94     21.70 o
  -7   3  24        6.67        3.21     16.03 o
  -6   3  24        8.89       13.91     18.44 o
  -5   3  24      446.34      412.18     41.99 o
  -4   3  24     2174.35     2258.27    151.39 o
  -3   3  24      144.11      175.07     18.49 o
  -2   3  24       22.28        5.02     13.56 o
  -1   3  24      225.76      243.58     15.31 o
   0   3  24        4.89       -9.33      9.35 o
   1   3  24      455.12      441.03     25.22 o
   2   3  24       60.78       63.58     15.62 o
   3   3  24      202.48      219.57     22.63 o
   4   3  24      273.54      358.33     36.92 o
   5   3  24      168.82      162.16     28.51 o
   6   3  24       48.40       51.62     27.87 o
   7   3  24      132.14      128.39     46.48 o
  -8   4  24       26.64        8.65     27.22 o
  -7   4  24      155.04      174.74     24.91 o
  -6   4  24      361.29      403.66     48.22 o
  -5   4  24      332.46      285.61     37.40 o
  -4   4  24      148.79      176.90     25.13 o
  -3   4  24        0.70       -1.55     11.85 o
  -2   4  24     1129.74     1102.28     27.81 o
  -1   4  24       95.62      100.21     12.57 o
   0   4  24     2345.77     2426.97     45.70 o
   1   4  24       71.21       31.05     12.67 o
   2   4  24     1127.96     1071.33     43.91 o
   3   4  24       58.03       61.77     24.43 o
   4   4  24     2156.08     2108.26     73.27 o
   5   4  24        2.14       -2.09     19.55 o
   6   4  24      939.08      993.77     55.19 o
   7   4  24        1.20      -29.79     50.87 o
  -8   5  24      101.12       72.53     47.21 o
  -7   5  24        9.95       26.11     29.45 o
  -6   5  24        5.45       11.25     17.84 o
  -5   5  24       23.96       44.12     19.49 o
  -4   5  24      624.33      631.40     38.29 o
  -3   5  24       60.35       52.83     18.28 o
  -2   5  24     1495.48     1461.05     41.70 o
  -1   5  24      374.43      395.12     19.36 o
   0   5  24       38.15       34.02     11.95 o
   1   5  24        2.44      -11.92     11.92 o
   2   5  24      976.39      906.14     53.62 o
   3   5  24       27.69       20.92     17.99 o
   4   5  24      444.35      402.42     35.40 o
   5   5  24      243.72      296.80     45.35 o
   6   5  24      127.76      138.19     30.21 o
  -7   6  24       36.14       39.43     38.45 o
  -6   6  24      401.25      445.78     48.44 o
  -5   6  24      823.14      763.20     69.18 o
  -4   6  24     2472.45     2504.08    143.35 o
  -3   6  24      648.20      602.32     46.09 o
  -2   6  24     4015.86     4114.18     75.14 o
  -1   6  24       17.67       26.69     11.95 o
   0   6  24     1803.86     1897.74     47.52 o
   1   6  24        3.33       -2.60     12.03 o
   2   6  24      750.77      724.53     37.85 o
   3   6  24        3.90      -15.31     15.31 o
   4   6  24      380.82      432.77     59.76 o
   5   6  24        6.67       -9.84     29.74 o
   6   6  24      588.96      569.22     60.62 o
  -7   7  24        6.49       14.12     38.94 o
  -6   7  24      119.06      109.04     33.15 o
  -5   7  24        5.82        7.66     21.80 o
  -4   7  24      213.11      172.36     26.66 o
  -3   7  24        2.95       -3.05     20.82 o
  -2   7  24      338.65      396.55     36.75 o
  -1   7  24      457.85      429.40     22.87 o
   0   7  24       15.37       16.79     15.88 o
   1   7  24      132.65      132.86     21.10 o
   2   7  24       39.71       62.14     19.30 o
   3   7  24       68.37       25.60     18.95 o
   4   7  24       77.42       87.18     24.41 o
   5   7  24       28.11       27.43     31.78 o
  -6   8  24      516.30      507.68     75.93 o
  -5   8  24       83.30       72.75     29.20 o
  -4   8  24     1819.83     1845.35     81.39 o
  -3   8  24       71.57       37.87     25.12 o
  -2   8  24        8.46        2.61     10.52 o
  -1   8  24      536.59      607.36     28.96 o
   0   8  24     1966.18     1876.47     62.06 o
   1   8  24       60.54       64.73     19.04 o
   2   8  24       68.92       77.49     19.63 o
   3   8  24       74.86      102.81     23.56 o
   4   8  24      424.38      382.51     82.99 o
   5   8  24       30.02       21.94     33.87 o
  -5   9  24       16.67       -1.19     25.78 o
  -4   9  24       10.45       55.56     28.20 o
  -3   9  24      363.41      326.02     46.97 o
  -2   9  24      122.17      113.99     15.64 o
  -1   9  24       50.21       54.90     24.34 o
   0   9  24       70.71       59.77     19.23 o
   1   9  24      315.39      363.13     32.56 o
   2   9  24      180.45      190.66     26.07 o
   3   9  24      124.89      125.01     36.95 o
   4   9  24       41.60       27.66     38.45 o
  -4  10  24      309.53      312.49     58.90 o
  -3  10  24      151.30      183.50     48.67 o
  -2  10  24     1282.32     1309.91     77.15 o
  -1  10  24       13.28       20.12     14.80 o
   0  10  24      786.67      761.72     87.61 o
   1  10  24      247.49      285.72     58.90 o
   2  10  24      211.78      269.35     45.26 o
   3  10  24        0.11      -21.24     28.80 o
  -1  11  24        0.00       30.67     36.02 o
   0  11  24       76.78      209.79     55.00 o
   1  11  24        4.11      -24.34     31.64 o
  -7   0  25       41.64       65.56     28.04 o
  -5   0  25      335.28      349.00     56.95 o
  -3   0  25      305.44      339.41    110.25 o
  -1   0  25        5.33        0.82     12.94 o
   1   0  25        1.32       -5.12     16.65 o
   3   0  25      218.37      272.30     34.13 o
   5   0  25        0.15      -20.16     20.16 o
   7   0  25      115.64      161.60     64.25 o
  -8   1  25      266.81      224.51     33.54 o
  -7   1  25       83.67      113.19     21.93 o
  -6   1  25      709.86      796.32    136.78 o
  -5   1  25      120.43       73.20     26.63 o
  -4   1  25      643.51      677.52     49.50 o
  -3   1  25       50.28       59.05     17.74 o
  -2   1  25     2538.43     2556.96     67.58 o
  -1   1  25       50.08       50.64     11.34 o
   0   1  25     1101.21     1037.29     39.51 o
   1   1  25      157.46      144.74     18.34 o
   2   1  25      251.63      227.53     21.99 o
   3   1  25       42.12       57.09     16.45 o
   4   1  25     1596.83     1586.03     77.63 o
   5   1  25        2.89       -5.57     20.41 o
   6   1  25      744.10      748.57     79.83 o
   7   1  25       96.02       62.02     53.79 o
  -8   2  25      103.41      135.48     35.37 o
  -7   2  25        4.20        3.35     19.87 o
  -6   2  25        4.91       23.68     19.28 o
  -5   2  25       17.01       58.48     25.46 o
  -4   2  25      273.43      282.96     28.61 o
  -3   2  25      126.68      148.93     21.13 o
  -2   2  25     1043.04     1019.25     36.79 o
  -1   2  25       18.18       25.97     10.64 o
   0   2  25        4.48        0.66      9.91 o
   1   2  25        1.91        6.91     12.29 o
   2   2  25     1475.59     1464.90     44.76 o
   3   2  25        1.81       -2.97     13.82 o
   4   2  25      650.24      674.27     47.28 o
   5   2  25       15.02       -3.51     20.46 o
   6   2  25      339.79      350.47     38.58 o
   7   2  25        7.83      -31.82     31.82 o
  -8   3  25      433.24      510.98     81.02 o
  -7   3  25       10.80        7.83     16.67 o
  -6   3  25      862.73      890.15     49.20 o
  -5   3  25      125.24      166.03     58.41 o
  -4   3  25     2206.24     2156.97     74.73 o
  -3   3  25       51.52       43.67     14.74 o
  -2   3  25     1916.90     1925.70     54.91 o
  -1   3  25        0.86        6.01     13.07 o
   0   3  25     5967.44     5946.74     82.45 o
   1   3  25      369.54      358.16     21.42 o
   2   3  25      801.36      728.15     35.69 o
   3   3  25      239.56      249.28     24.15 o
   4   3  25      426.55      482.05     36.95 o
   5   3  25        0.82       -5.12     18.65 o
   6   3  25       88.94       33.22     42.31 o
   7   3  25        0.29       -2.81     36.84 o
  -8   4  25        1.74      -22.45     22.45 o
  -7   4  25       73.23       77.85     20.65 o
  -6   4  25       93.31       92.11     24.23 o
  -5   4  25      205.11      205.61     35.27 o
  -4   4  25      386.73      346.06     30.84 o
  -3   4  25       21.52       24.67     14.04 o
  -2   4  25      140.49      164.21     21.36 o
  -1   4  25       82.58       98.03     14.00 o
   0   4  25        2.34        8.68     10.89 o
   1   4  25        0.44       -7.50     10.98 o
   2   4  25      131.90      117.08     18.51 o
   3   4  25      275.50      291.85     30.82 o
   4   4  25      333.76      320.97     33.08 o
   5   4  25       68.57       94.88     25.81 o
   6   4  25      136.33       87.70     27.73 o
  -7   5  25      172.46      213.20     57.44 o
  -6   5  25      953.23      946.66     50.63 o
  -5   5  25       55.13       69.88     21.53 o
  -4   5  25     2967.92     3075.49     87.48 o
  -3   5  25        0.03       -9.52     14.82 o
  -2   5  25     4746.03     4886.91    141.21 o
  -1   5  25        9.29       15.92     17.05 o
   0   5  25     1472.60     1609.39     46.75 o
   1   5  25        6.45       -3.86     12.42 o
   2   5  25       57.83       41.08     15.94 o
   3   5  25       19.38       14.16     17.20 o
   4   5  25      345.64      400.61     35.77 o
   5   5  25        4.91      -10.19     20.76 o
   6   5  25      245.07      229.71     34.69 o
  -7   6  25        5.37       63.76     45.75 o
  -6   6  25        4.27       26.39     26.29 o
  -5   6  25       18.42       19.30     19.76 o
  -4   6  25      262.16      247.28     36.82 o
  -3   6  25      273.62      327.69     53.06 o
  -2   6  25      182.19      218.70     22.36 o
  -1   6  25       18.97       -3.66     11.69 o
   0   6  25       18.39       36.98     13.99 o
   1   6  25      329.60      358.47     24.68 o
   2   6  25      182.93      153.49     23.11 o
   3   6  25        3.33      -11.14     15.45 o
   4   6  25       66.57      101.63     25.92 o
   5   6  25       54.71       39.99     27.75 o
   6   6  25      277.58      367.60     55.64 o
  -7   7  25        3.19       12.66     39.91 o
  -6   7  25     1377.83     1377.03    166.71 o
  -5   7  25       40.89       32.03     53.54 o
  -4   7  25      901.24      931.45     78.40 o
  -3   7  25       17.38        9.95     51.60 o
  -2   7  25     2564.97     2708.46     73.18 o
  -1   7  25        0.13       -1.66     11.23 o
   0   7  25     1270.40     1387.56     53.79 o
   1   7  25      577.21      570.94     49.45 o
   2   7  25     1553.40     1488.80     54.64 o
   3   7  25      215.32      217.51     28.21 o
   4   7  25      718.29      818.52     47.57 o
   5   7  25        0.15      -36.26     36.26 o
  -6   8  25       11.39        8.27     37.97 o
  -5   8  25        0.51       13.36     24.78 o
  -4   8  25       74.29       68.79     29.92 o
  -3   8  25      234.56      210.79     18.70 o
  -2   8  25       48.08       40.89     32.37 o
  -1   8  25        0.01      -15.51     18.60 o
   0   8  25      159.79      147.95     20.64 o
   1   8  25      926.62      967.30     42.59 o
   2   8  25      162.46      174.36     29.23 o
   3   8  25       14.57       12.45     18.79 o
   4   8  25      292.12      266.39     47.66 o
  -5   9  25       50.72       68.87     31.49 o
  -4   9  25      331.95      403.50     46.59 o
  -3   9  25       36.80       58.71     12.96 o
  -2   9  25     1012.91      938.45     41.37 o
  -1   9  25       80.48       82.10     24.58 o
   0   9  25      939.13      958.10     45.55 o
   1   9  25       62.07       68.66     20.58 o
   2   9  25     1180.02     1053.73     74.71 o
   3   9  25        4.86       48.64     32.06 o
   4   9  25      758.78      738.97     66.75 o
  -4  10  25       23.57       -5.84     33.59 o
  -3  10  25        9.89      -30.18     30.18 o
  -2  10  25       68.87       55.00     16.06 o
  -1  10  25      269.10      314.98     27.74 o
   0  10  25      157.57      167.68     24.98 o
   1  10  25        0.01       -4.32     17.97 o
   2  10  25       13.02       24.55     40.64 o
  -1  11  25      156.64      185.45     53.54 o
   0  11  25      357.90      267.71     58.90 o
  -8   0  26       75.91      143.10     50.62 o
  -6   0  26     1318.12     1398.91    102.70 o
  -4   0  26     1116.13     1143.37     87.61 o
  -2   0  26      811.07      801.31     38.63 o
   0   0  26     1949.24     1858.64     57.48 o
   2   0  26      279.40      297.74     33.74 o
   4   0  26      180.67      191.19     41.13 o
   6   0  26      106.81      102.70     55.00 o
  -8   1  26      320.29      293.05     45.14 o
  -7   1  26       10.39      -10.14     16.39 o
  -6   1  26       20.16       23.85     24.78 o
  -5   1  26        8.32       26.58     23.48 o
  -4   1  26       57.64       65.24     25.35 o
  -3   1  26      331.99      320.07     26.04 o
  -2   1  26       10.53       -0.97     10.65 o
  -1   1  26       31.52       21.42     10.28 o
   0   1  26       31.43       41.06     14.04 o
   1   1  26       37.57       32.55     14.00 o
   2   1  26      159.13      201.08     21.40 o
   3   1  26       86.39       82.05     18.19 o
   4   1  26        1.03       -7.13     14.95 o
   5   1  26       36.02       36.53     22.90 o
   6   1  26       42.65        9.46     33.84 o
  -8   2  26     1282.99     1380.84     63.82 o
  -7   2  26      112.60       92.85     22.94 o
  -6   2  26      164.90      163.29     27.04 o
  -5   2  26       93.23       86.43     26.39 o
  -4   2  26      487.90      472.00     44.74 o
  -3   2  26      232.98      235.57     24.29 o
  -2   2  26     1923.87     1914.85     41.94 o
  -1   2  26        0.57       -5.29      9.56 o
   0   2  26     4280.78     4163.28     69.74 o
   1   2  26      701.63      632.91     31.40 o
   2   2  26     2302.47     2283.37     57.65 o
   3   2  26        1.32       -0.33     14.62 o
   4   2  26      716.00      736.37     64.15 o
   5   2  26       18.04       29.61     22.12 o
   6   2  26      294.34      376.64     50.23 o
  -8   3  26      104.86      121.54     28.88 o
  -7   3  26      245.09      197.74     26.84 o
  -6   3  26        5.99       22.22     19.88 o
  -5   3  26       35.48       72.61     26.66 o
  -4   3  26       45.24       89.39     27.48 o
  -3   3  26       42.84       46.07     15.93 o
  -2   3  26      169.64      178.04     16.43 o
  -1   3  26       11.60        3.32     10.49 o
   0   3  26      228.68      259.57     22.60 o
   1   3  26        6.51       15.72     13.64 o
   2   3  26       31.19       43.06     15.88 o
   3   3  26      176.34      213.76     23.46 o
   4   3  26      150.10      186.49     30.30 o
   5   3  26      189.47      149.07     29.69 o
   6   3  26        0.69      -12.19     21.42 o
  -8   4  26       47.25       96.86     50.62 o
  -7   4  26      157.06      127.02     27.07 o
  -6   4  26      886.19     1033.28     66.45 o
  -5   4  26       62.92       57.18     26.13 o
  -4   4  26      139.80      207.24     34.07 o
  -3   4  26       73.83       91.12     21.29 o
  -2   4  26     1017.41     1031.53     33.02 o
  -1   4  26       80.78       59.02     13.21 o
   0   4  26      658.81      656.17     26.75 o
   1   4  26       75.10       79.91     15.23 o
   2   4  26      446.94      436.90     27.91 o
   3   4  26       17.11       -6.49     26.31 o
   4   4  26      488.02      454.99     43.45 o
   5   4  26        2.62      -19.97     19.97 o
   6   4  26      498.06      534.30     45.52 o
  -7   5  26        0.26       24.82     39.43 o
  -6   5  26      117.93      132.61     27.27 o
  -5   5  26      154.41      152.34     33.71 o
  -4   5  26      395.03      386.57     38.76 o
  -3   5  26      574.85      563.13     37.53 o
  -2   5  26      612.55      646.39     29.42 o
  -1   5  26      114.88       92.59     14.42 o
   0   5  26       54.07       56.81     14.06 o
   1   5  26       16.49        9.70     13.58 o
   2   5  26      234.54      206.95     22.33 o
   3   5  26       18.88       15.35     20.59 o
   4   5  26      111.18      176.84     29.62 o
   5   5  26       14.05       57.08     24.66 o
   6   5  26       10.89        3.32     24.18 o
  -7   6  26        5.62      -14.12     37.97 o
  -6   6  26      497.09      482.95     52.57 o
  -5   6  26       92.84       70.24     23.44 o
  -4   6  26     3641.08     3334.25    111.84 o
  -3   6  26      411.09      435.40     42.68 o
  -2   6  26     1157.99     1212.49     47.59 o
  -1   6  26       32.62       43.32     14.47 o
   0   6  26      991.81     1022.06     35.89 o
   1   6  26     1093.97     1063.49     38.61 o
   2   6  26       32.68       35.65     18.38 o
   3   6  26        5.44       19.60     19.41 o
   4   6  26      488.64      544.46     40.87 o
   5   6  26      427.48      481.97     49.70 o
  -6   7  26        0.73       84.21     45.75 o
  -5   7  26      160.72      107.81     32.52 o
  -4   7  26      138.10      209.67     36.48 o
  -3   7  26      133.60      133.46     40.63 o
  -2   7  26      188.13      194.17     22.02 o
  -1   7  26       83.47       60.39     25.25 o
   0   7  26       44.33       42.72     15.07 o
   1   7  26      277.89      270.48     28.72 o
   2   7  26        1.55       -4.74     17.24 o
   3   7  26       33.15       25.65     19.71 o
   4   7  26        0.68      -14.96     43.86 o
   5   7  26       81.14       49.28     76.91 o
  -6   8  26      541.07      558.30     78.37 o
  -5   8  26      163.52      203.80     39.22 o
  -4   8  26      311.16      265.88     54.27 o
  -3   8  26      288.14      306.19     21.87 o
  -2   8  26      441.76      469.21     29.99 o
  -1   8  26        5.40        2.52     14.65 o
   0   8  26     1278.67     1288.99     46.90 o
   1   8  26       42.10        1.98     16.52 o
   2   8  26      611.56      611.46     38.79 o
   3   8  26      322.69      281.71     31.92 o
   4   8  26      386.13      403.50     59.20 o
  -5   9  26       24.64       33.10     40.40 o
  -4   9  26        1.17      -13.76     24.74 o
  -3   9  26        2.35       -7.97     12.03 o
  -2   9  26        0.38       -0.49     14.12 o
  -1   9  26      464.09      479.30     31.50 o
   0   9  26       22.43       11.12     16.06 o
   1   9  26       51.02       66.36     20.74 o
   2   9  26       54.45       99.78     36.94 o
   3   9  26       50.70       26.97     33.39 o
  -2  10  26      296.40      263.82     24.82 o
  -1  10  26      419.19      494.35     32.51 o
   0  10  26      173.44      176.57     25.36 o
   1  10  26       54.72       32.13     20.13 o
   2  10  26      329.41      406.51     52.69 o
  -7   0  27      268.92      236.52     40.89 o
  -5   0  27      386.37      408.38     60.84 o
  -3   0  27      952.77      884.32     41.97 o
  -1   0  27     1241.13     1187.58     39.98 o
   1   0  27      905.64      947.90     51.14 o
   3   0  27     5541.98     5646.03    158.92 o
   5   0  27       43.58       -7.79     25.59 o
  -8   1  27      617.26      637.90     57.29 o
  -7   1  27       14.03       14.08     18.13 o
  -6   1  27      226.84      276.93     40.78 o
  -5   1  27      511.07      609.55     51.23 o
  -4   1  27      133.82      121.73     30.42 o
  -3   1  27       15.92       12.52     14.03 o
  -2   1  27     2255.50     2208.53     46.26 o
  -1   1  27      193.85      193.79     15.53 o
   0   1  27     3270.69     3293.06     61.02 o
   1   1  27     1948.54     2070.77     52.99 o
   2   1  27     3852.40     3741.97     77.76 o
   3   1  27        4.39       10.63     15.37 o
   4   1  27     1050.52     1009.19     43.48 o
   5   1  27        8.97       -6.55     21.92 o
   6   1  27      749.15      880.66     70.55 o
  -8   2  27       25.62       37.11     29.73 o
  -7   2  27       40.41       24.99     18.90 o
  -6   2  27      161.58      248.49     40.10 o
  -5   2  27       48.91       73.16     36.51 o
  -4   2  27       83.19      113.91     29.08 o
  -3   2  27      738.84      705.74     31.36 o
  -2   2  27       77.62       90.02     14.80 o
  -1   2  27       44.15       30.49     13.64 o
   0   2  27      387.87      406.77     22.30 o
   1   2  27        2.25       -2.06     12.56 o
   2   2  27      214.88      197.07     22.14 o
   3   2  27      112.36       92.46     28.38 o
   4   2  27        4.11        2.92     18.12 o
   5   2  27       79.32       21.35     22.99 o
   6   2  27        0.15      -28.94     28.94 o
  -7   3  27       80.18      113.82     26.91 o
  -6   3  27      662.67      513.06     41.09 o
  -5   3  27      147.98      110.58     30.63 o
  -4   3  27       87.17       89.41     28.56 o
  -3   3  27       13.73      -13.21     13.21 o
  -2   3  27      836.87      782.72     30.01 o
  -1   3  27        7.86        9.16     12.17 o
   0   3  27     2149.97     2191.12     48.15 o
   1   3  27       15.67       28.06     13.38 o
   2   3  27     1590.81     1596.66     48.44 o
   3   3  27        3.73      -16.73     16.73 o
   4   3  27      383.10      404.28     35.91 o
   5   3  27       39.92        7.14     23.94 o
   6   3  27      525.18      660.01     64.70 o
  -7   4  27      174.73      214.08     36.92 o
  -6   4  27       42.32       40.48     22.47 o
  -5   4  27        0.94       -3.87     22.65 o
  -4   4  27       57.33       74.90     25.68 o
  -3   4  27        9.83       -0.21     17.23 o
  -2   4  27       56.62       65.62     15.54 o
  -1   4  27       76.77       73.03     15.15 o
   0   4  27        0.28       -9.28     11.19 o
   1   4  27       48.32       68.84     15.11 o
   2   4  27      215.16      199.80     22.70 o
   3   4  27       73.02       84.70     22.52 o
   4   4  27      187.26      218.56     30.31 o
   5   4  27       51.54       28.09     24.07 o
   6   4  27       15.52       14.60     25.80 o
  -7   5  27       21.04        6.33     38.94 o
  -6   5  27      910.94      974.68     96.55 o
  -5   5  27        0.14      -17.39     21.96 o
  -4   5  27      925.44      937.11     95.31 o
  -3   5  27      312.44      304.27     51.27 o
  -2   5  27     2339.48     2280.83     83.66 o
  -1   5  27        2.97        0.90     11.98 o
   0   5  27      361.70      346.67     24.05 o
   1   5  27       34.07       51.98     15.44 o
   2   5  27     1391.78     1383.72     50.72 o
   3   5  27        0.12        2.48     28.33 o
   4   5  27      600.61      572.75     41.61 o
   5   5  27       82.52       45.26     25.28 o
  -6   6  27       14.42      127.53     47.70 o
  -5   6  27      138.36      149.35     27.37 o
  -4   6  27      360.63      419.12     44.71 o
  -3   6  27       22.16       36.18     15.73 o
  -2   6  27      176.54      201.35     22.68 o
  -1   6  27      284.78      280.87     26.05 o
   0   6  27        3.16        0.97     13.86 o
   1   6  27        4.15       -8.91     13.30 o
   2   6  27       76.13       74.45     23.63 o
   3   6  27        5.49       -6.26     17.87 o
   4   6  27        0.41        3.03     19.29 o
   5   6  27       15.53       -2.81     22.67 o
  -6   7  27      115.79       87.13     47.21 o
  -5   7  27        8.61       18.18     24.22 o
  -4   7  27     1295.22     1339.61     70.04 o
  -3   7  27      478.79      458.11     32.14 o
  -2   7  27      243.88      264.46     25.36 o
  -1   7  27      660.37      658.79     45.95 o
   0   7  27     1247.34     1223.06     46.11 o
   1   7  27       19.49       19.48     17.78 o
   2   7  27      457.13      544.74     48.28 o
   3   7  27        3.01      -13.78     17.31 o
   4   7  27      190.33      146.09     28.89 o
  -5   8  27      100.47      113.90     50.13 o
  -4   8  27       90.96       96.10     30.80 o
  -3   8  27      458.87      469.01     30.81 o
  -2   8  27      169.63      204.55     36.26 o
  -1   8  27        2.50        2.24     15.27 o
   0   8  27      107.62       77.72     20.13 o
   1   8  27       10.94       -3.42     17.46 o
   2   8  27        2.37       27.04     20.38 o
   3   8  27        6.57       25.41     20.25 o
   4   8  27        3.04      -20.93     35.05 o
  -4   9  27     1927.80     2113.20     92.93 o
  -3   9  27       89.38       83.19     16.78 o
  -2   9  27      667.31      694.59     39.43 o
  -1   9  27      147.88      127.87     37.97 o
   0   9  27     1454.12     1445.80     52.05 o
   1   9  27        0.28      -14.37     17.84 o
   2   9  27      778.43      694.64     42.55 o
  -2  10  27       10.10       16.55     16.55 o
  -1  10  27      701.27      723.52     39.89 o
   0  10  27      142.43      163.46     24.64 o
   1  10  27        1.47        3.47     18.22 o
  -6   0  28     1607.62     1678.30    115.85 o
  -4   0  28      288.04      287.67     56.95 o
  -2   0  28     1482.96     1503.49    160.14 o
   0   0  28     1236.39     1192.69     55.75 o
   2   0  28     1558.07     1580.00    115.36 o
   4   0  28       22.12       -2.53     23.49 o
   6   0  28      437.97      291.07     73.01 o
  -7   1  28        3.95        3.30     20.72 o
  -6   1  28       47.01       62.67     28.66 o
  -5   1  28      294.46      337.54     42.46 o
  -4   1  28       91.31      103.73     51.60 o
  -3   1  28       80.20       83.03     14.84 o
  -2   1  28      431.58      449.45     25.04 o
  -1   1  28       49.86       78.70     16.59 o
   0   1  28       59.56       68.08     14.47 o
   1   1  28       77.74       66.77     16.52 o
   2   1  28      596.94      639.42     41.66 o
   3   1  28      100.71       81.31     19.21 o
   4   1  28      273.77      302.97     33.16 o
   5   1  28       10.31      -21.27     21.27 o
   6   1  28       16.94        0.73     36.41 o
  -7   2  28       60.18       78.95     25.47 o
  -6   2  28      389.14      323.07     44.91 o
  -5   2  28        7.10       34.13     24.37 o
  -4   2  28      823.03      853.94     57.67 o
  -3   2  28        0.25        5.92     13.43 o
  -2   2  28     1243.18     1224.02     45.81 o
  -1   2  28      387.05      358.50     40.21 o
   0   2  28     2787.75     2796.66     56.27 o
   1   2  28        4.14      -13.06     13.06 o
   2   2  28      468.84      479.60     29.34 o
   3   2  28      149.29      111.50     20.51 o
   4   2  28      349.07      377.53     36.06 o
   5   2  28      255.61      260.75     60.31 o
   6   2  28       18.07      -10.43     36.51 o
  -7   3  28       43.45       55.26     24.62 o
  -6   3  28        5.40        3.90     18.69 o
  -5   3  28       18.60       14.95     51.60 o
  -4   3  28        7.95       -3.23     19.00 o
  -3   3  28       79.22       74.80     17.18 o
  -2   3  28       22.22       30.29     14.53 o
  -1   3  28        2.76       -2.42     13.77 o
   0   3  28        0.50       14.63     12.25 o
   1   3  28       37.50       40.76     14.75 o
   2   3  28       21.99       13.47     14.11 o
   3   3  28        8.41      -17.16     17.16 o
   4   3  28        0.08      -18.63     18.63 o
   5   3  28      294.87      243.50     35.05 o
   6   3  28      193.50      178.49     45.01 o
  -7   4  28       19.49       29.18     23.56 o
  -6   4  28      186.43      217.41     32.64 o
  -5   4  28      247.91      341.16     43.71 o
  -4   4  28      626.96      626.60     41.09 o
  -3   4  28      167.00      165.65     19.58 o
  -2   4  28      626.73      658.84     30.98 o
  -1   4  28       16.75        8.73     18.36 o
   0   4  28     2195.23     2327.70     56.07 o
   1   4  28        4.89        0.14     13.06 o
   2   4  28     2668.48     2711.02     65.70 o
   3   4  28       90.26       65.81     22.34 o
   4   4  28       72.61       95.53     33.01 o
   5   4  28       16.45       -3.08     22.40 o
  -7   5  28       36.95       35.05     39.91 o
  -6   5  28      296.16      290.18     43.02 o
  -5   5  28        5.26       -7.70     18.60 o
  -4   5  28     1397.64     1398.35     57.91 o
  -3   5  28        6.61       11.20     13.68 o
  -2   5  28       28.22       39.20     14.64 o
  -1   5  28       29.61       41.99     14.37 o
   0   5  28        1.12       14.29     13.74 o
   1   5  28        6.58       -2.07     13.68 o
   2   5  28      122.53       96.79     30.35 o
   3   5  28      133.89      103.48     23.69 o
   4   5  28      109.78      118.56     27.59 o
   5   5  28       71.67      127.37     29.35 o
  -6   6  28       79.71       90.05     47.70 o
  -5   6  28        9.03       34.66     22.04 o
  -4   6  28      565.94      598.36     51.61 o
  -3   6  28      911.13      815.79     37.50 o
  -2   6  28      841.60      784.04     62.27 o
  -1   6  28       14.43       25.50     14.91 o
   0   6  28      620.88      647.49     30.88 o
   1   6  28      246.32      224.95     35.13 o
   2   6  28      742.45      839.91     56.50 o
   3   6  28        2.53       20.15     18.36 o
   4   6  28      667.81      744.69     46.98 o
  -5   7  28        5.37       33.10     39.43 o
  -4   7  28        0.50       47.00     27.28 o
  -3   7  28        6.37       -1.60     21.37 o
  -2   7  28      431.12      419.83     28.13 o
  -1   7  28      133.10      149.58     20.19 o
   0   7  28        1.01      -15.04     15.04 o
   1   7  28        0.49        8.44     17.04 o
   2   7  28       33.26       14.77     18.00 o
   3   7  28      107.58      132.58     27.15 o
   4   7  28      187.93      199.02     32.63 o
  -5   8  28       18.84      -11.68     38.45 o
  -4   8  28      106.44      209.04     38.43 o
  -3   8  28        0.04       -8.31     16.87 o
  -2   8  28     1262.93     1216.59     60.85 o
  -1   8  28        0.47      -15.10     15.10 o
   0   8  28        7.47      -19.95     19.95 o
   1   8  28      285.52      352.34     48.43 o
   2   8  28      789.54      791.90     44.03 o
   3   8  28       84.55       64.89     23.87 o
  -3   9  28        6.31      -11.20     13.53 o
  -2   9  28       28.47       50.13     18.98 o
  -1   9  28       14.68       23.36     19.96 o
   0   9  28      241.87      279.16     63.52 o
   1   9  28       26.65       53.93     37.49 o
   2   9  28      230.04      310.71     39.16 o
  -7   0  29      457.78      552.94     76.91 o
  -5   0  29       54.72       40.89     36.51 o
  -3   0  29      486.73      428.19     39.53 o
  -1   0  29      584.35      593.63     43.57 o
   1   0  29      365.26      322.23     50.38 o
   3   0  29      663.27      670.71     51.28 o
   5   0  29       21.78       18.98     46.24 o
  -7   1  29      496.05      571.78     78.61 o
  -6   1  29      403.52      448.85     72.53 o
  -5   1  29       21.35        3.46     23.18 o
  -4   1  29     1230.35     1093.03     64.36 o
  -3   1  29       24.07       11.01     13.33 o
  -2   1  29     3819.97     3665.63     76.30 o
  -1   1  29       96.98      101.95     22.69 o
   0   1  29     3349.32     3440.84     64.62 o
   1   1  29        3.19        8.04     13.94 o
   2   1  29     2962.27     3091.65     71.38 o
   3   1  29     1187.02     1124.75     53.78 o
   4   1  29      622.70      582.54     36.71 o
   5   1  29        5.28       22.81     25.85 o
  -7   2  29        4.61       -3.87     34.07 o
  -6   2  29      117.09      105.25     37.48 o
  -5   2  29      405.67      394.89     45.71 o
  -4   2  29        4.89        7.21     17.82 o
  -3   2  29       44.56       52.22     15.65 o
  -2   2  29        0.24       -8.70     12.58 o
  -1   2  29        0.16       -9.45     12.66 o
   0   2  29      176.53      221.88     19.95 o
   1   2  29       25.47       35.63     15.52 o
   2   2  29       91.76       96.05     20.15 o
   3   2  29      291.50      288.42     27.64 o
   4   2  29       40.84        2.50     21.29 o
   5   2  29       12.90       33.57     25.32 o
  -7   3  29       10.76       13.98     28.74 o
  -6   3  29      782.31      767.02     62.30 o
  -5   3  29        3.60       -3.35     23.28 o
  -4   3  29      181.36      258.85     30.99 o
  -3   3  29       34.44       30.61     14.97 o
  -2   3  29      644.22      582.77     30.17 o
  -1   3  29      106.59      122.31     20.32 o
   0   3  29      904.29      960.97     33.23 o
   1   3  29       53.73       57.33     15.83 o
   2   3  29     1059.37     1063.66     44.09 o
   3   3  29      230.51      213.93     36.08 o
   4   3  29      412.31      478.01     40.62 o
   5   3  29        5.89      -20.75     20.75 o
  -7   4  29        0.01      -21.71     25.81 o
  -6   4  29      212.66      216.89     40.01 o
  -5   4  29       56.79       74.11     29.01 o
  -4   4  29        0.63       -3.80     17.53 o
  -3   4  29      312.76      336.26     25.57 o
  -2   4  29      357.81      341.11     25.06 o
  -1   4  29       88.65      139.38     21.17 o
   0   4  29      647.90      634.20     30.62 o
   1   4  29        0.84       -6.74     12.29 o
   2   4  29       51.86       21.97     19.48 o
   3   4  29        1.04       -9.72     17.67 o
   4   4  29       36.33       63.91     42.83 o
   5   4  29        4.15       -3.89     23.70 o
  -6   5  29      535.15      500.50     52.12 o
  -5   5  29       33.98       95.45     32.65 o
  -4   5  29      701.97      745.45     46.21 o
  -3   5  29      158.65      172.61     21.29 o
  -2   5  29      416.48      416.34     33.37 o
  -1   5  29      628.68      633.63     40.03 o
   0   5  29      753.19      817.50     34.86 o
   1   5  29      442.74      427.30     28.94 o
   2   5  29      366.18      426.12     35.97 o
   3   5  29       21.40       25.89     21.09 o
   4   5  29      616.82      735.77     47.88 o
  -6   6  29       55.56       54.52     45.75 o
  -5   6  29       31.31       62.71     28.55 o
  -4   6  29      436.18      350.07     44.74 o
  -3   6  29        0.49        8.12     21.88 o
  -2   6  29       24.81        1.37     16.20 o
  -1   6  29      113.69      130.75     23.88 o
   0   6  29      635.63      582.14     30.71 o
   1   6  29        3.21        1.60     21.54 o
   2   6  29       16.81        4.71     17.70 o
   3   6  29      359.51      396.85     44.89 o
   4   6  29       13.47       25.40     23.02 o
  -5   7  29        7.44       26.28     37.97 o
  -4   7  29      665.52      701.46     57.13 o
  -3   7  29      572.81      638.21     46.14 o
  -2   7  29      452.35      468.32     30.20 o
  -1   7  29       31.62       42.20     19.16 o
   0   7  29     1041.29     1246.74     78.85 o
   1   7  29       64.55       72.90     21.52 o
   2   7  29      225.17      213.25     28.77 o
   3   7  29       45.97       97.20     30.55 o
  -4   8  29      347.48      412.68     31.69 o
  -3   8  29      102.14      106.24     21.71 o
  -2   8  29        5.72       18.60     18.10 o
  -1   8  29      604.42      597.24     45.75 o
   0   8  29        0.38        4.18     18.59 o
   1   8  29      241.20      255.45     28.73 o
   2   8  29        5.49        4.38     19.96 o
  -2   9  29     1184.01     1261.65     58.41 o
  -1   9  29      342.51      351.43     36.51 o
   0   9  29      537.30      614.95     61.57 o
   1   9  29        7.55      -19.79     19.79 o
  -6   0  30     1511.89     1373.60    109.52 o
  -4   0  30     1473.14     1541.53    109.03 o
  -2   0  30      115.15      103.39     37.72 o
   0   0  30      987.80      893.38     51.61 o
   2   0  30       89.84       84.14     29.45 o
   4   0  30      151.85      177.66     59.14 o
  -7   1  30       11.01        9.26     24.87 o
  -6   1  30       31.93       44.51     38.70 o
  -5   1  30        4.19        9.07     25.06 o
  -4   1  30        2.80       -0.43     17.61 o
  -3   1  30       16.03        6.31     13.10 o
  -2   1  30       49.73       40.59     15.69 o
  -1   1  30      135.08      139.39     19.44 o
   0   1  30      268.64      380.52     24.07 o
   1   1  30      226.37      207.16     22.95 o
   2   1  30       81.68       77.95     19.23 o
   3   1  30      287.23      329.62     29.02 o
   4   1  30       19.28       23.99     19.41 o
   5   1  30      442.64      436.24     43.15 o
  -7   2  30      279.52      357.57     47.78 o
  -6   2  30     1439.01     1518.65    116.82 o
  -5   2  30        2.05       -9.47     22.73 o
  -4   2  30      168.83      164.92     27.45 o
  -3   2  30      372.90      377.08     26.81 o
  -2   2  30      499.71      514.09     29.89 o
  -1   2  30      218.28      200.46     22.10 o
   0   2  30     1240.45     1273.57     38.72 o
   1   2  30        3.17       -7.48     12.41 o
   2   2  30     1395.45     1442.51     48.16 o
   3   2  30      103.43      109.21     21.32 o
   4   2  30     2405.94     2431.94     80.39 o
   5   2  30      199.18      258.84     36.41 o
  -6   3  30       10.76       15.09     39.43 o
  -5   3  30      525.33      563.21     53.32 o
  -4   3  30       66.31       70.97     22.06 o
  -3   3  30        3.25       -9.21     13.32 o
  -2   3  30      149.67      134.86     19.51 o
  -1   3  30       11.16       33.12     16.04 o
   0   3  30       83.30       64.09     15.52 o
   1   3  30       85.29       88.42     17.54 o
   2   3  30        2.62        3.24     18.48 o
   3   3  30      159.01      175.09     36.45 o
   4   3  30       54.48       63.75     25.24 o
   5   3  30        7.65      -23.79     23.79 o
  -6   4  30      216.22      318.41     46.63 o
  -5   4  30      485.14      460.06     39.60 o
  -4   4  30      440.31      447.13     40.68 o
  -3   4  30        0.01        3.38     14.11 o
  -2   4  30      319.31      356.66     32.32 o
  -1   4  30        4.78       -2.94     14.78 o
   0   4  30     1724.16     1804.05     51.23 o
   1   4  30      138.43      183.20     21.99 o
   2   4  30     1229.75     1274.91     46.11 o
   3   4  30        0.16        1.41     20.23 o
   4   4  30      248.76      225.23     33.62 o
  -6   5  30        0.01      -11.44     26.16 o
  -5   5  30       47.33        8.76     37.97 o
  -4   5  30     1067.82      905.08    104.89 o
  -3   5  30       16.58       32.02     15.42 o
  -2   5  30      111.24      148.84     22.69 o
  -1   5  30      201.15      296.63     43.56 o
   0   5  30       35.52        2.42     16.22 o
   1   5  30      169.09      169.15     22.69 o
   2   5  30       78.41       29.98     21.49 o
   3   5  30       40.09       12.29     43.80 o
   4   5  30      325.67      416.70     39.95 o
  -5   6  30      599.58      508.29     52.65 o
  -4   6  30      161.46      198.18     94.43 o
  -3   6  30        7.24       -3.59     16.49 o
  -2   6  30     1582.96     1563.35     66.29 o
  -1   6  30       88.76       99.31     25.55 o
   0   6  30      335.16      438.28     31.50 o
   1   6  30      219.85      211.19     27.63 o
   2   6  30      359.84      360.79     34.90 o
   3   6  30       28.80       39.14     40.57 o
  -4   7  30      217.38      187.42     27.04 o
  -3   7  30      307.54      324.24     27.93 o
  -2   7  30      232.74      171.30     26.26 o
  -1   7  30        1.95       15.95     18.10 o
   0   7  30       14.05       28.14     20.26 o
   1   7  30       37.07       23.41     21.21 o
   2   7  30      107.62      118.39     25.63 o
   3   7  30        9.86       12.41     21.14 o
  -3   8  30       16.18       44.06     17.52 o
  -2   8  30       48.19       45.89     32.61 o
  -1   8  30       31.97       18.98     22.39 o
   0   8  30      240.94      205.21     33.59 o
   1   8  30      114.13      112.18     24.21 o
   2   8  30      476.56      500.30     39.55 o
  -5   0  31       28.16       52.08     39.43 o
  -3   0  31      689.47      613.82     47.05 o
  -1   0  31        3.11        4.41     19.35 o
   1   0  31      232.55      217.61     32.78 o
   3   0  31      159.00      108.04     69.60 o
   5   0  31        2.87      -43.32     43.32 o
  -5   1  31        0.83      -17.70     23.51 o
  -4   1  31     1642.07     1655.09     51.87 o
  -3   1  31      286.78      236.71     23.89 o
  -2   1  31      853.54      817.75     55.99 o
  -1   1  31       31.74       42.94     15.73 o
   0   1  31     1002.40     1072.43     40.23 o
   1   1  31     1194.71     1229.71     44.16 o
   2   1  31     1977.65     2083.94     58.90 o
   3   1  31        0.11      -15.88     15.88 o
   4   1  31      756.48      863.77     51.43 o
   5   1  31        1.17      -35.57     42.10 o
  -5   2  31       33.31       49.38     29.70 o
  -4   2  31       80.67       98.90     24.88 o
  -3   2  31       31.55       47.87     16.77 o
  -2   2  31       60.58      100.63     21.22 o
  -1   2  31      123.14       78.82     20.58 o
   0   2  31       47.25       48.88     16.28 o
   1   2  31       13.06       -1.14     14.73 o
   2   2  31        1.89        2.23     15.61 o
   3   2  31       66.01       42.43     18.77 o
   4   2  31      165.83      172.85     40.03 o
  -5   3  31      121.48      160.87     29.16 o
  -4   3  31      143.02      131.55     26.72 o
  -3   3  31      274.83      290.25     37.73 o
  -2   3  31       70.44       95.11     18.22 o
  -1   3  31      159.27      173.92     21.31 o
   0   3  31     1164.37     1207.24     42.45 o
   1   3  31      190.05      196.36     21.20 o
   2   3  31     1523.20     1582.58     52.42 o
   3   3  31        2.71      -17.33     19.46 o
   4   3  31     1477.48     1565.01     65.94 o
  -6   4  31       29.06       23.85     41.37 o
  -5   4  31      211.51      259.17     41.99 o
  -4   4  31       56.84       57.13     22.66 o
  -3   4  31       12.13       -8.83     14.52 o
  -2   4  31       22.39       16.24     18.48 o
  -1   4  31       34.55       15.77     21.96 o
   0   4  31      171.37      171.12     21.65 o
   1   4  31      127.34      174.42     28.73 o
   2   4  31       88.83      154.88     23.29 o
   3   4  31      320.38      335.76     31.29 o
   4   4  31       54.96       36.95     29.15 o
  -5   5  31      229.24      207.84     55.49 o
  -4   5  31      508.11      608.19     37.66 o
  -3   5  31       22.43       15.65     17.64 o
  -2   5  31      559.53      600.36     35.71 o
  -1   5  31       14.86       10.08     19.23 o
   0   5  31      683.91      665.38     83.75 o
   1   5  31       34.41       55.34     18.85 o
   2   5  31      420.33      471.93     38.84 o
   3   5  31       99.20      134.78     28.04 o
  -5   6  31        1.42       24.34     39.43 o
  -4   6  31      244.10      229.44     64.98 o
  -3   6  31        0.64       -1.65     16.31 o
  -2   6  31      179.99      236.95     54.36 o
  -1   6  31        0.03       -0.52     17.90 o
   0   6  31      141.34      102.49     21.65 o
   1   6  31       20.50        6.79     19.51 o
   2   6  31      147.08      162.67     27.80 o
   3   6  31       10.99       25.59     21.98 o
  -4   7  31      416.17      474.40     62.06 o
  -3   7  31      311.39      325.24     40.41 o
  -2   7  31      391.69      398.17     30.49 o
  -1   7  31        4.98       26.55     19.68 o
   0   7  31      422.29      446.14     39.43 o
   1   7  31        0.12      -34.95     34.95 o
   2   7  31     1388.76     1546.76     61.70 o
  -2   8  31      140.89      145.52     56.46 o
  -1   8  31       82.50      118.77     29.20 o
   0   8  31       16.59        2.43     22.88 o
  -4   0  32     1975.97     2086.54     84.53 o
  -2   0  32       32.87       23.31     21.63 o
   0   0  32      125.59      161.24     36.75 o
   2   0  32       16.47      -13.15     22.76 o
   4   0  32      987.20     1008.37     67.22 o
  -5   1  32      241.62      334.40     68.14 o
  -4   1  32        3.30       -7.58     14.76 o
  -3   1  32       92.25       91.22     22.47 o
  -2   1  32        0.55       -2.80     12.90 o
  -1   1  32      247.10      279.73     25.24 o
   0   1  32       12.50       24.46     17.51 o
   1   1  32      723.78      832.10     42.29 o
   2   1  32       77.21       73.39     19.49 o
   3   1  32       75.93      113.87     21.76 o
   4   1  32       40.75       13.07     35.12 o
  -5   2  32       11.30      -31.64     36.26 o
  -4   2  32      912.43      832.73     39.11 o
  -3   2  32       65.89       61.28     27.33 o
  -2   2  32     1719.07     1692.08     52.05 o
  -1   2  32       59.98       96.98     18.80 o
   0   2  32      478.05      488.00     34.63 o
   1   2  32        4.49      -13.14     13.14 o
   2   2  32     1559.10     1668.66     53.87 o
   3   2  32       53.72       57.62     24.20 o
   4   2  32      426.62      471.43     42.22 o
  -5   3  32       77.89       79.88     64.74 o
  -4   3  32      265.88      282.53     26.65 o
  -3   3  32      141.12      167.24     21.95 o
  -2   3  32        0.80       11.27     14.59 o
  -1   3  32       79.67       49.85     17.27 o
   0   3  32      418.02      482.15     34.76 o
   1   3  32        0.01      -13.81     13.81 o
   2   3  32       22.85       25.27     18.83 o
   3   3  32        4.46      -11.77     29.35 o
   4   3  32      115.10       60.53     28.41 o
  -5   4  32        0.85       -2.43     36.99 o
  -4   4  32     1829.57     1946.35     65.55 o
  -3   4  32      181.83      157.86     22.03 o
  -2   4  32      503.60      531.32     31.75 o
  -1   4  32       18.50       42.20     17.52 o
   0   4  32      827.13      864.48     50.14 o
   1   4  32      501.54      486.93     32.30 o
   2   4  32      390.63      424.68     40.33 o
   3   4  32       11.06      -14.74     36.91 o
  -4   5  32       12.36       13.56     20.93 o
  -3   5  32      146.57      146.12     30.65 o
  -2   5  32      361.53      349.50     30.84 o
  -1   5  32      163.47      169.35     29.20 o
   0   5  32       64.85       80.24     24.76 o
   1   5  32       16.21       -8.42     16.93 o
   2   5  32        9.85      -18.77     18.77 o
   3   5  32      101.42      130.38     46.68 o
  -4   6  32      705.17      738.41     46.51 o
  -3   6  32       23.34       44.42     19.80 o
  -2   6  32     1498.17     1687.57     63.22 o
  -1   6  32        9.63       37.00     21.14 o
   0   6  32      116.96       97.26     26.02 o
   1   6  32      227.03      220.01     29.46 o
   2   6  32      928.48     1039.88     52.16 o
  -3   7  32       82.70       83.23     27.26 o
  -2   7  32        1.38       40.14     20.85 o
  -1   7  32       16.29       52.57     27.26 o
   0   7  32       47.91       42.83     28.23 o
   1   7  32        4.67       18.83     22.48 o
  -3   0  33       92.00      135.50     55.00 o
  -1   0  33      306.82      341.90     44.05 o
   1   0  33      222.66      288.55     37.78 o
   3   0  33       20.70       -9.75     24.28 o
  -5   1  33       16.81       54.03     36.51 o
  -4   1  33     1541.86     1597.25     84.73 o
  -3   1  33      100.37       91.83     20.34 o
  -2   1  33      381.23      377.45     35.34 o
  -1   1  33      162.47      184.23     22.96 o
   0   1  33      483.76      535.97     36.84 o
   1   1  33       16.06       18.92     15.84 o
   2   1  33      123.57       96.38     22.26 o
   3   1  33        5.52       -6.57     17.91 o
   4   1  33     1247.45     1431.12     66.24 o
  -5   2  33      278.70      225.85     53.06 o
  -4   2  33       81.03       80.89     22.19 o
  -3   2  33        3.37       13.76     15.59 o
  -2   2  33        9.59        7.98     15.01 o
  -1   2  33        0.06      -13.58     13.58 o
   0   2  33       25.39       12.44     16.68 o
   1   2  33      276.38      307.22     25.30 o
   2   2  33      221.13      240.17     26.74 o
   3   2  33      432.36      419.28     39.46 o
  -5   3  33       97.61       43.81     39.43 o
  -4   3  33      160.90      184.10     32.10 o
  -3   3  33        0.85        9.13     15.12 o
  -2   3  33      375.82      368.61     28.26 o
  -1   3  33      187.89      198.61     29.09 o
   0   3  33      720.35      784.94     43.23 o
   1   3  33        0.16      -17.96     20.69 o
   2   3  33      662.73      628.80     51.50 o
   3   3  33       32.80       28.08     24.22 o
  -5   4  33       25.17        7.79     38.94 o
  -4   4  33      328.71      322.30     36.35 o
  -3   4  33        2.43       -8.17     15.35 o
  -2   4  33        9.34       39.47     16.93 o
  -1   4  33       75.28      113.37     20.42 o
   0   4  33       40.22       58.28     23.81 o
   1   4  33        4.25      -15.64     15.64 o
   2   4  33       15.67       -5.99     17.56 o
   3   4  33        5.50       -1.83     26.87 o
  -4   5  33      805.49      900.97     63.28 o
  -3   5  33       11.99        4.53     20.35 o
  -2   5  33      863.28      899.47     78.25 o
  -1   5  33        1.66       -9.69     19.46 o
   0   5  33        3.42       -6.94     18.78 o
   1   5  33       75.99      114.22     24.20 o
   2   5  33      583.30      576.03     41.41 o
  -3   6  33       18.93       21.42     24.82 o
  -2   6  33      151.34      181.19     28.82 o
  -1   6  33        6.35       -3.96     19.97 o
   0   6  33        4.00      -11.97     20.25 o
   1   6  33       80.71      105.62     27.70 o
  -4   0  34      171.66      177.66     44.78 o
  -2   0  34     1097.69     1184.56     64.17 o
   0   0  34       28.65       17.72     23.51 o
   2   0  34     1316.99     1315.60     71.83 o
  -5   1  34       24.37      -20.46     20.46 o
  -4   1  34       12.99        0.21     20.65 o
  -3   1  34        2.39       12.69     16.27 o
  -2   1  34       40.94       36.24     17.15 o
  -1   1  34        3.50       -5.20     13.94 o
   0   1  34       15.05       11.24     26.15 o
   1   1  34       18.12       -5.92     16.31 o
   2   1  34      141.65      104.04     23.05 o
   3   1  34       66.60       16.83     21.33 o
  -5   2  34       54.93       24.82     36.99 o
  -4   2  34      269.67      299.98     60.36 o
  -3   2  34       43.51       45.86     46.48 o
  -2   2  34      707.77      739.56     37.68 o
  -1   2  34      142.86      150.78     22.46 o
   0   2  34      232.66      251.92     29.36 o
   1   2  34        0.84        9.06     16.72 o
   2   2  34      400.43      434.86     39.20 o
   3   2  34      121.67      137.63     29.97 o
  -4   3  34      251.07      208.42     32.75 o
  -3   3  34       49.56       33.06     22.04 o
  -2   3  34        8.04       19.26     15.96 o
  -1   3  34      188.91      176.50     23.89 o
   0   3  34      152.85      207.33     27.54 o
   1   3  34       45.47       66.66     28.45 o
   2   3  34        3.13      -17.12     17.12 o
  -4   4  34      735.64      813.20     51.51 o
  -3   4  34      350.05      322.61     36.37 o
  -2   4  34      780.77      778.29     45.77 o
  -1   4  34       12.95       17.03     18.24 o
   0   4  34     1142.44     1090.14    107.81 o
   1   4  34      174.65      204.83     29.15 o
   2   4  34      195.23      215.64     28.24 o
  -3   5  34      125.15      121.69     34.56 o
  -2   5  34       83.43       96.86     32.13 o
  -1   5  34        9.09        8.85     21.89 o
   0   5  34      126.73      143.97     30.52 o
   1   5  34      170.42      202.25     28.90 o
  -1   6  34       65.71       93.94     32.61 o
   0   6  34      319.76      325.15     47.21 o
  -3   0  35       44.11       17.52     29.20 o
  -1   0  35       11.70       24.82     32.13 o
   1   0  35      769.86      768.09     76.42 o
  -4   1  35      711.12      798.75     53.64 o
  -3   1  35       32.76       56.49     24.08 o
  -2   1  35      231.75      325.89     37.13 o
  -1   1  35        0.57       21.01     21.51 o
   0   1  35      431.57      483.55     43.17 o
   1   1  35        2.70      -18.47     18.47 o
   2   1  35        3.15       16.26     19.21 o
  -4   2  35       25.15       50.22     24.43 o
  -3   2  35       15.40        7.74     20.72 o
  -2   2  35        9.17       37.39     21.52 o
  -1   2  35       32.50       -1.01     19.90 o
   0   2  35       19.09       13.88     18.73 o
   1   2  35        1.94        1.91     33.59 o
   2   2  35        0.00        3.93     18.76 o
  -4   3  35      716.95      755.59     63.28 o
  -3   3  35      147.73      204.31     32.63 o
  -2   3  35      245.35      252.03     38.94 o
  -1   3  35      472.49      498.52     43.13 o
   0   3  35      352.28      389.40     49.89 o
   1   3  35       42.36       69.60     33.59 o
   2   3  35      144.43      178.06     30.82 o
  -3   4  35       20.89       27.96     23.15 o
  -2   4  35       39.70       57.11     24.08 o
  -1   4  35      168.42      183.50     39.43 o
   0   4  35        0.01       17.04     27.26 o
   1   4  35       15.10       -3.41     25.31 o
  -1   5  35        0.29       22.39     26.28 o
  -2   0  36      289.69      294.48     51.60 o
   0   0  36      257.91      290.59     53.06 o
  -3   1  36       46.97       83.38     26.89 o
  -2   1  36       17.82        4.51     25.07 o
  -1   1  36       11.12       38.96     23.18 o
   0   1  36        0.00      -10.22     19.96 o
   1   1  36      718.58      870.18    100.03 o
  -3   2  36      147.20      196.94     69.36 o
  -2   2  36      305.81      292.16     52.57 o
  -1   2  36       93.89       54.03     24.04 o
   0   2  36     1725.54     1852.06     77.97 o
   1   2  36      105.68      108.35     29.82 o
  -2   3  36        7.78        2.45     25.07 o
  -1   3  36      126.27      166.31     31.87 o
   0   3  36        1.77       -0.22     21.38 o
  -1   0  37        4.82       16.55     32.13 o
  -2   1  37      204.85      264.75     36.65 o
  -1   1  37        4.19       38.34     23.40 o
 
